# Supplementary material for: Restoring a butterfly hot spot by large ungulates refaunation: the case of the Milovice military training range, Czech Republic
Source: BMC Ecol Evol. 2021 Apr 30;21:73. doi: 10.1186/s12862-021-01804-x (PMC8086344; doi:10.1186/s12862-021-01804-x)
Supplement: Supplementary file 1 — Additional file 1. Data on presence/absence of butterflies during three subsequent surveys of the (former) Milovice military training area, used for past-present comparison, together with life history traits, climatic niche traits, and conservation-related attributes of the species. [file 12862_2021_1804_MOESM1_ESM.xlsx]

## Sheet: List1
		PRESENCE-ABSENCE DATA								LIFE HISTORY TRAITS (Bartonova et al. 2014)									CLIMATIC NICHE TRAITS (Schweiger et al. 2014)																		CONSERVATION ATTRIBUTES (Combining Bartonovat at al. 2014, Schweiger et al. 2014, and Hejda et al. 2017)
genus	species	Matouš 1994	Čížek et al. 2003, site S	Čížek et al. 2003, site C	Čížek et al. 2003, site N	Čížek et al. 2003, collated	This study, site S	This study, site N	This study, collated	Wing span	Host plant form	Voltinism	Fertility	Mobility	Density	Flight period length	Overwintering stage	Diet breadth	Annual temperature	Annual temperature niche breadth [NB]	Ceninentality	Continentality NB	Precipitation	Precipitation NB	Oceanity	Oceanity NB	Winter GDD	Winter GDD NB	Spring GDD	Spring GDD NB	Early summer GDD	Early summer GDD NB	Summer GDD	Summer GDD NB	Water availability	Water availability NP	Present CZ distribution	Past CZ distribution	CZ distribution trend	Global range size	European range size	CZ Red list status
Satyrium	acaciae	0	0	0	0	0	0	1	1	15	3	1	4.1	5	3.7	2	1	1	10.21	2.67	18.46	2.41	778.02	212.43	59.75	23.74	60.54	66.14	273.33	156.84	911.36	287.27	1807.39	444.62	0.41	0.1	98	104	-0.0576923	3	349	1
Thymelicus	acteon	1	0	0	0	0	0	0	0	12	2	1	3	3	6	2.5	2	1	11.31	3.23	17.18	2.58	763.51	218.23	67.51	35.32	104.7	102.89	359.33	229.82	1024.71	369.95	1959.44	546.21	0.41	0.1	22	120	-0.816667	3	496	4
Argynnis	adippe	1	1	1	0	0	1	0	1	28	1	1	3	4	3	2	1	1	8.37	3.1	18.68	3.16	772.92	250.2	57.36	26.4	44.15	49.09	193.05	140.94	737.77	278.71	1526.19	444.8	0.43	0.11	285	283	0.00706714	4	888	3
Pararge	aegeria	1	1	0	0	0	0	1	1	20.5	2	2.5	2	4	4	6	2.5	1	9.71	3.44	17.69	3.54	775.84	277.93	61.64	31.01	74.06	87.13	271.34	210.33	865.13	362.26	1709.56	555.29	0.43	0.12	470	435	0.0804598	3	1178	1
Erebia	aethiops	1	0	0	0	0	0	0	0	24.5	2	1	4.1	4	3.7	2	1	1	8.1	2.25	17.77	3.08	956.83	388.38	68.36	32.17	29.4	24.13	169.96	89.64	684.85	234.73	1426.91	400.36	0.5	0.13	26	116	-0.775862	4	326	3
Aricia	agestis	1	1	1	1	1	1	1	1	13	1	2	4	4	4.5	5	2	1	10.16	2.89	17.75	2.99	773.49	241.58	61.05	30.01	68.09	70.65	275.38	166	900.35	310.26	1772.48	488.55	0.42	0.11	270	205	0.317073	4	700	1
Argynnis	aglaja	1	1	1	1	1	0	1	1	28	1	1	5	3	3	3	2	1	7.79	3.5	18.37	3.95	814.41	344.77	59.28	30.75	40.84	42.41	175.53	132.29	682.91	290.87	1427.01	480.61	0.46	0.13	405	434	-0.0668203	4	1132	1
Carcharodus	alceae	1	0	0	0	0	1	1	1	14.5	1	3	2	6	3	5	2	1	11.14	3.23	17.86	2.86	746.08	219.51	65.72	32.45	95.41	101.68	348.44	222.56	1023.42	362.01	1961.59	539.4	0.4	0.1	81	122	-0.336066	4	615	3
Lycaena	alciphron	0	0	1	0	1	0	0	0	17	1	1	7	4	3	2.5	2	1	9.53	2.97	18.71	2.49	772.44	240.51	64.32	28.7	55.53	63.49	247.03	159.36	853.57	290.57	1713.18	459.82	0.41	0.11	145	224	-0.352679	4	519	3
Phengaris	alcon	1	1	1	1	1	1	1	1	18	1	1	6	2	5	2	2	1	8.8	2.41	17.76	2.39	852.71	247.47	58.4	26.19	42.39	37.19	202.4	109.11	752.04	237.95	1541.19	388.1	0.46	0.12	36	55	-0.345455	4	354	5
Colias	alfacariensis	1	1	1	1	1	1	1	1	24	1	2.5	5	4	5	4	2	1	9.94	2.78	18.33	2.34	811.35	256.04	58.58	24.3	55.66	54.2	260.07	143.05	877.48	288.07	1756.06	466.36	0.43	0.13	136	196	-0.306122	3	494	1
Polyommatus	amandus	1	1	1	1	1	1	1	1	16	1	1	5	6	4	2	2	1	7.66	3.35	19.67	2.83	706.32	194.55	53.34	19.95	36.17	38.83	159.87	133	688.92	282.12	1463.91	456.61	0.41	0.09	291	357	-0.184874	4	544	1
Nymphalis	antiopa	1	1	1	1	1	0	0	0	32	4	1	8	6	1	8	4	1	7.61	3.69	19.52	3.38	742.04	237.28	57.08	26.32	39	48.24	175.36	143.24	701.58	298.11	1463.97	477.61	0.43	0.11	442	490	-0.0979592	5	910	1
Coenonympha	arcania	1	1	1	1	1	1	1	1	18.5	2	1	3	3	5	2.5	2	1	9.04	2.63	18.79	2.52	772.28	236.03	58.04	24.38	44.25	44.18	218.37	126.47	805.92	259.68	1635.37	418.52	0.42	0.11	263	359	-0.267409	3	736	1
Celastrina	argiolus	1	1	1	1	1	1	1	1	15	3	2.5	3	5	2.5	6	3	2	9.14	3.81	18.23	3.64	763.1	273.13	61.13	31.6	66.88	81.49	247.97	204.05	823.54	364.4	1647.86	562.69	0.43	0.11	453	398	0.138191	5	1190	1
Plebeius	argus	1	1	1	1	1	1	1	1	13.5	1	2	1	3	5.5	5	1	2	8.61	3.48	18.57	3.4	778.56	265.75	59.22	29.32	50.78	59.6	212.27	162.54	767.11	313.2	1567.74	495.92	0.43	0.12	226	272	-0.169118	4	991	1
Plebeius	argyrognomon	1	0	0	0	0	1	1	1	16	1	2	4.1	3	3.7	4	1	1	9.51	2.23	19.23	2.24	766.48	219.11	57.03	20.78	41.63	35.43	235.7	105.75	861.32	222.2	1727.85	358.19	0.41	0.1	115	136	-0.154412	2	290	1
Pyrgus	armoricanus	1	0	0	0	0	0	0	0	13	1	2	4.1	2	3.7	5	2	1	10.7	2.97	17.81	2.46	820.8	261.56	66.13	33.38	74.98	68.19	301.23	165.45	946.97	311.63	1860.47	491.15	0.43	0.13	11	27	-0.592593	3	311	5
Vanessa	atalanta	1	1	1	1	1	1	1	1	30	2	1.5	5	9	0.5	12	5	1	9.07	3.85	17.96	3.83	785.78	318.38	62.13	33.03	67.11	83.84	246.03	209.91	811.13	378.79	1624.14	587.39	0.44	0.12	609	510	0.194118	5	1343	1
Melitaea	athalia	1	0	1	1	1	0	0	0	19	1	1	6	3	4.5	4	2	1	8.27	3.55	19.37	3.26	744.64	227.09	56.38	23.33	44.93	51.46	200.22	148.16	754.85	297.85	1554.9	478.16	0.42	0.11	377	455	-0.171429	4	1011	1
Polyommatus	bellargus	0	0	0	0	0	0	1	1	15.5	1	2	6	3	4.5	5	2	1	10.19	3.09	17.92	2.77	800.09	242.69	62.71	27.98	71.31	81.78	288.08	191.11	910.75	332.3	1792.5	513.92	0.43	0.12	84	197	-0.573604	3	601	3
Thecla	betulae	1	0	0	0	0	0	0	0	17.5	3	1	2	3	3	4	1	1	8.62	2.31	18.21	3.1	779.66	244.37	53.5	21.83	41.5	34.4	196.03	104.91	748.75	220.84	1536.82	354.9	0.44	0.11	185	307	-0.397394	4	628	1
Pieris	brassicae	1	1	1	1	1	1	1	1	30.5	1	3	5	7	3	8	3	2	9.29	3.83	17.82	3.73	789.63	319.99	62.87	33.39	70.94	87.29	256.1	216.19	829.69	384.7	1652.72	594.51	0.44	0.13	602	501	0.201597	4	1353	1
Polygonia	c-album	1	1	1	1	1	1	1	1	23	3	2	3	6	1	8	4	2	8.6	3.36	18.61	3.33	759.35	248.3	57.08	26.78	49.98	56.37	210.69	156.24	767.29	305.18	1567.43	486.62	0.43	0.11	569	499	0.140281	4	1098	1
Anthocharis	cardamines	1	1	1	1	1	1	1	1	21.5	1	1	2	4	3	2.5	3	1	8.3	3.88	18.52	4.03	778.77	299.1	58.79	29.62	51.98	63.85	208.44	172.03	745.66	336.26	1525.06	537.06	0.44	0.12	533	477	0.1174	4	1245	1
Vanessa	cardui	1	1	1	1	1	1	1	1	28	1	3.5	5	9	0	12	5	2	9.04	4.12	18.17	4.01	770.51	296.33	61.8	31.8	68.81	86.1	250.06	214.88	817.93	389.31	1634.62	603.45	0.43	0.12	592	486	0.218107	5	1373	1
Melitaea	cinxia	1	0	0	0	0	0	0	0	18	1	1.5	6	3	4	3	2	2	9.6	2.89	18.09	2.55	762.92	227.38	56.71	26.83	57.98	56.29	242.7	151.32	839.57	291.19	1690.66	460.48	0.41	0.11	79	150	-0.473333	4	673	4
Hesperia	comma	1	0	0	0	0	1	1	1	14.5	2	1	2	3	4	1.5	1.5	1	8.47	3.19	18.43	2.81	769.27	231.66	55.86	25.89	44.66	47.84	199.17	138.6	745.92	286.84	1534.23	465.01	0.43	0.12	166	297	-0.441077	5	807	3
Polyommatus	coridon	1	1	1	1	1	1	1	1	16.5	1	1	4	4	5.5	3	1	1	9.31	2.53	18.26	2.66	801.21	240.64	58.22	23.47	46.92	41.91	228.23	115.73	817.91	249.76	1649.97	409.4	0.44	0.12	165	261	-0.367816	3	575	1
Colias	crocea	1	0	0	0	0	1	1	1	25	1	3.5	6	8	3	12	5	1	10.69	3.33	17.12	3.32	798.28	283.96	66.09	33.01	90.63	96.61	321.3	221.86	951.81	380.36	1843.76	582.02	0.43	0.13	314	288	0.0902778	3	1028	1
Polyommatus	daphnis	1	1	1	1	1	1	1	1	18.5	1	1	4.1	3	3.7	2	1	1	9.58	2.88	19.25	2.1	773.06	240.16	65.88	24.55	43.99	44.23	238.08	127.36	866.31	281.97	1739.94	465.02	0.41	0.12	97	172	-0.436047	3	305	3
Boloria	dia	1	1	1	1	1	1	1	1	16.5	1	2.5	3	5	3	5	2	1	9.28	2.39	18.79	2.57	784.27	234.05	57.15	21.43	44.36	40.82	230.05	113.71	832.35	238.9	1673.79	388	0.43	0.12	427	369	0.157182	4	554	1
Lycaena	dispar	0	0	0	0	0	1	1	1	19	1	1.5	6	4	3	6	2	1	9.34	2.13	19.77	2.66	706.61	186.52	51.49	17.71	39.52	31	232.4	99.2	867.03	213.56	1731.35	344.44	0.39	0.1	256	117	1.18803	4	383	1
Pontia	edusa	1	1	1	1	1	1	1	1	22.5	1	3	4.1	8	3.7	7	3	1	10.43	3.55	18.28	3	730.71	225.18	63.94	30	84.29	96.63	311.79	223.86	956.93	374.72	1862.09	566.77	0.4	0.11	277	266	0.0413534	4	921	1
Aricia	eumedon	1	0	0	0	0	0	0	0	15	1	1	4.1	3	3.7	2	2	1	5.98	3.83	20.34	3.32	763.74	246.45	58.09	21.86	27.51	43.71	121.2	133.91	573.7	296.77	1262.31	490.36	0.47	0.12	134	189	-0.291005	4	441	3
Melanargia	galathea	1	1	1	1	1	1	1	1	24.5	2	1	3	5	5	3	2	1	9.71	2.55	18.25	2.95	782.6	237.05	57.81	23.94	53.89	50.71	249.61	127.97	861.83	261.53	1717.31	424.16	0.43	0.12	576	501	0.149701	3	802	1
Coenonympha	glycerion	1	1	0	0	1	1	1	1	17	2	1.5	2	2	5	3.5	2	1	8.06	2.63	19.97	2.77	736.54	234.13	57.6	21.26	31.4	30.52	181.36	107.18	745.03	239.43	1540.16	383.28	0.42	0.12	420	418	0.00478469	4	574	1
Colias	hyale	1	0	0	0	0	0	0	0	23	1	2.5	5	7	3.5	5	2	1	8.37	2.31	19.16	2.86	730.95	209.56	52.14	18.82	35.03	28.62	188.86	98.07	754.62	221.01	1548.09	354.35	0.42	0.11	470	462	0.017316	4	682	1
Aphantopus	hyperanthus	1	1	1	1	1	1	1	1	22	2	1	5	3	5	2	2	1	7.9	2.7	18.62	3.8	770.27	275.96	53.02	22.49	36.32	31.56	171.6	105.84	695.13	238.43	1447.61	384.77	0.44	0.12	621	495	0.254545	4	1002	1
Polyommatus	icarus	1	1	1	1	1	1	1	1	16	1	2.5	5	4	4.5	6	2	1	9.07	4.11	17.97	3.81	789.28	313.87	62.79	32.53	69.41	86.06	251.54	215.2	817.07	394.18	1631.23	617.02	0.44	0.13	600	495	0.212121	4	1476	1
Apatura	ilia	1	1	0	0	0	0	0	0	33.5	4	1.5	4	4	2	3.5	2	1	9.03	2.13	18.93	2.58	776.95	230.28	57.94	25.02	41.24	40.3	220.24	107.63	815.24	210.2	1641.72	334.19	0.42	0.11	343	331	0.0362538	4	528	1
Inachis	io	1	1	1	1	1	1	1	1	28	2	1	9	7	1	12	4	1	8.84	2.91	18.08	3.7	787.83	283.68	57.65	28.17	50.47	52.67	213.46	143.63	771.52	281.83	1570.61	450.25	0.44	0.12	642	533	0.204503	4	1136	1
Apatura	iris	1	0	0	0	0	1	0	1	34	4	1	3	3	2	3	2	1	8.51	2	18.4	2.89	774.96	225.6	54.58	22.78	37.83	32.06	191.14	90.48	744.5	190.83	1527.4	305.74	0.43	0.11	379	412	-0.0800971	4	571	1
Maniola	jurtina	1	1	1	1	1	1	1	1	23.5	2	1	6	4	5.5	4	2	1	9.85	3.29	17.44	3.43	797.53	311.27	63.13	32.95	74.41	86.8	273.13	207.76	868.71	360.83	1715.27	554.74	0.43	0.12	635	496	0.280242	3	1289	1
Leptidea	juvernica	1	1	1	1	1	1	1	1	21.5	1	2	4.1	6	3.7	5	3	1	9.11	3.92	18.5	3.57	770.01	266.77	62.26	31.21	65.54	80.75	249.83	202.95	830.47	368.09	1660.49	572.84	0.43	0.12	371	234	0.58547	3	1089	1
Issoria	lathonia	1	1	1	1	1	1	1	1	21	1	3	6	7	3	7	2.5	1	9.33	3.08	18.45	2.72	748.91	228.31	58.35	27.38	56.4	64.5	239.06	165.92	832.27	307.74	1672.91	485.15	0.41	0.11	514	457	0.124726	4	976	1
Araschnia	levana	1	1	1	1	1	1	1	1	17.5	2	2	6	5	3	5	3	1	8.62	1.97	18.89	2.71	739.43	207	51.74	18.63	37.15	29.27	197.8	89.76	771.83	195.18	1572.11	311.89	0.42	0.11	605	499	0.212425	4	626	1
Thymelicus	lineola	1	1	1	1	1	1	1	1	13	2	1	4	4	5.5	3	2	1	8.69	3.19	18.63	3.24	736.42	211.42	55.06	24.27	51.39	60.64	212.62	160.41	774.24	294.86	1580.48	459.07	0.42	0.1	564	407	0.385749	4	926	1
Hyponephele	lycaon	1	0	0	0	0	0	0	0	22	2	1	3	4	5.5	2	2	1	9.14	2.92	19.07	2.39	741.94	238.52	61.09	25.03	46.09	50.25	220.91	139.78	814.69	280.78	1661.68	453.16	0.4	0.11	7	103	-0.932039	4	365	4
Lasiommata	maera	1	0	0	0	0	0	0	0	26.5	2	1.5	3	3	3	3	2	1	8.56	3.76	18.85	3.09	798.37	294.35	63	32.03	52.17	66.88	215.85	180.17	776.22	351.41	1581.67	557.32	0.44	0.12	298	405	-0.264198	4	888	1
Papilio	machaon	1	1	1	1	1	1	1	1	35	1	2.5	3	5	1	7	3	1	9.28	4.08	18.73	3.36	737.43	228.58	60.69	29.6	70.19	89.34	261.58	220.18	856.1	389.15	1703.42	595.74	0.42	0.11	522	468	0.115385	5	1224	1
Pyrgus	malvae	1	1	1	1	1	1	1	1	12	1	1.5	2	3	4	5	3	1	8.74	3.37	18.52	3.29	765.57	258.51	57.87	27.78	52.7	62.73	217.13	167.86	779.16	316.31	1586.11	497.31	0.43	0.11	343	409	-0.161369	4	959	1
Erebia	medusa	1	0	0	0	0	1	1	1	22.5	2	1	3	3	5	2	2	1	8.4	2.27	18.98	2.04	823.66	253.63	61.4	23.09	29.86	27.43	188.69	93.37	752.96	227.37	1541.98	378.57	0.45	0.13	308	371	-0.169811	4	361	1
Lasiommata	megera	1	1	1	1	1	1	1	1	22	2	2.5	2	4	3	8	2.5	1	10.39	3.13	17.37	3.32	775.99	259.65	63.22	31.05	81.72	90.48	301.36	208.8	924.53	354.93	1802.04	542.47	0.42	0.12	464	437	0.0617849	3	1053	1
Cupido	minimus	1	1	0	0	1	1	1	1	11	1	2	3	2	4	5	2	1	8.76	3.26	17.77	3.26	817.26	286.35	59.04	28.4	51.43	59.88	212.48	158.53	758.28	313.07	1547.59	503.84	0.45	0.13	178	283	-0.371025	4	753	1
Pieris	napi	1	1	1	1	1	1	1	1	20	1	3	3	7	4	6	3	1	8.21	4	18.41	4.07	793.11	323.27	59.44	30.79	51.84	61.8	206.68	169.09	737.5	340.48	1509.63	550.17	0.45	0.13	647	532	0.216165	5	1405	1
Carterocephalus	palaemon	1	1	1	1	1	1	1	1	14	2	1	2	3	4	1.5	2	1	6.9	3.35	19.7	3.68	785.21	295.39	55.99	24.65	29.32	27.02	149.06	103.86	643.1	246.96	1363.47	400.8	0.46	0.12	421	409	0.0293399	5	585	1
Coenonympha	pamphilus	1	1	1	1	1	1	1	1	15	2	3	3	3	4	7	2	1	8.96	3.89	18.13	3.85	793.06	323.22	62.12	32.66	63.99	79.79	240.92	201.82	804.59	369.99	1615.01	579.85	0.44	0.13	605	487	0.2423	4	1371	1
Argynnis	paphia	1	1	1	1	1	1	1	1	31	1	1	3	4	2	3.5	2	1	9.02	2.91	18.13	3.36	777.2	249.17	57.91	26.42	52.31	54.72	219.91	146.07	788.3	281.96	1601.15	448.78	0.43	0.12	503	471	0.0679406	4	1024	1
Lycaena	phlaeas	1	1	1	1	1	1	1	1	13.5	1	2.5	4	4	4	6	2	1	9.29	3.94	17.83	3.67	787.04	322.24	63.17	33.46	71.23	87.4	258.2	215.75	832.59	390.93	1656.91	609.5	0.44	0.13	500	476	0.0504202	5	1340	1
Iphiclides	podalirius	0	0	0	0	0	1	1	1	36	3	2.5	4	4	1	6	3	1	10.87	3.4	17.94	2.79	780.33	247.77	67.23	32.9	89.87	97.41	333.72	221.25	994.34	370.78	1918.99	560.35	0.42	0.12	188	230	-0.182609	4	755	3
Nymphalis	polychloros	1	0	0	0	0	0	0	0	28.5	4	1	8	6	1	12	4	2	9.68	3	17.92	3.04	760.71	238.89	60.5	29.88	64.47	73.37	258.33	179.09	857.89	318.16	1705.82	493.47	0.42	0.11	210	404	-0.480198	4	845	1
Satyrium	pruni	1	0	0	0	0	1	0	1	15.5	3	1	1	1	5	1.5	1	1	8.31	2.27	19.17	2.82	735.19	200.41	50.98	19.11	36.13	29.75	187.14	98.47	748.68	200.82	1539.92	311.94	0.42	0.1	170	224	-0.241071	4	408	1
Neozephyrus	quercus	1	0	0	0	0	0	0	0	13	4	1	2	1	6	3.5	1	1	9.49	2.79	17.45	3.11	783.99	273.86	57.86	29.15	62.14	65.93	240.84	165.72	817.23	293.72	1643.11	455.94	0.43	0.11	184	298	-0.38255	3	777	1
Pieris	rapae	1	1	1	1	1	1	1	1	25	1	3	3	7	4	5	3	2	9.63	3.67	17.78	3.67	778.96	294.05	62.42	31.86	74.52	88.77	270.15	216.18	861.07	378.91	1704	582.29	0.43	0.12	644	496	0.298387	4	1363	1
Gonepteryx	rhamni	1	1	1	1	1	1	1	1	28	3	1	5	7	2	12	4	1	8.81	3.38	18.38	3.62	772.47	264.09	58.63	28.85	55.27	66.39	223.22	172.01	785.54	317.33	1592.14	496.82	0.43	0.12	612	525	0.165714	4	1177	1
Callophrys	rubi	1	1	1	1	1	1	0	1	14	3	1	4	4	4	2	3	2	8.57	4.08	18.33	4.05	780.87	323	61.2	32.41	60.79	78.67	227	201.38	774.05	374.34	1565.77	586.8	0.44	0.13	251	344	-0.270349	4	1192	1
Boloria	selene	1	0	0	0	0	0	0	0	19.5	1	1.5	6	3	4.5	5	2.5	1	6.93	3.65	19.01	4.09	793.83	336.42	57.49	30.21	33.58	36.24	152.5	119.76	631.73	278.01	1337.84	459.06	0.46	0.13	329	452	-0.272124	5	998	1
Hipparchia	semele	1	0	0	0	0	0	0	0	23.5	2	1	6	4	4	2	2	1	9.18	2.61	17.21	3.35	817.54	308.62	58.57	29.8	56.17	55.48	222.68	145.62	775.29	268.85	1576.33	428.08	0.44	0.12	17	167	-0.898204	2	814	5
Cyaniris	semiargus	0	0	1	0	1	0	0	0	15.5	1	1	5	4	5	2	2	1	7.91	3.63	19.12	3.28	755.5	231.16	55.86	23.81	42.15	48.55	183.68	145.48	714.63	304.64	1487.23	492.88	0.44	0.11	175	301	-0.418605	4	930	3
Spialia	sertorius	1	1	1	1	1	1	1	1	12	1	2	2	2	5	4	2	1	10.44	3.36	16.96	2.14	849.15	253.39	66.09	33.37	85.94	90.63	308.23	215.57	914.43	364.16	1793.65	555.07	0.45	0.12	77	122	-0.368852	4	380	3
Satyrium	spini	0	0	0	0	0	0	1	1	15	3	1	3	3	3	2	1	1	10.22	3.21	18.34	2.57	787.42	260.52	66.04	29.37	71.01	86.48	289.94	201.4	925.34	346.32	1818.96	530.17	0.42	0.12	60	108	-0.444444	3	483	3
Ochlodes	sylvanus	1	1	1	1	1	1	1	1	15.5	2	2	3	4	4	3	2	1	8.58	3.31	18.5	3.4	777.08	265.12	57.54	28.35	49.21	53.89	208.02	151.05	761.83	298.25	1557.57	475.19	0.44	0.11	539	452	0.192478	4	1058	1
Thymelicus	sylvestris	1	1	1	1	1	1	1	1	14	2	1	4	3	5.5	2	2	1	9.87	2.96	17.64	3.01	783.58	247.81	61.71	30.73	68.37	74.86	268	179.46	870.69	312.71	1723.11	484.63	0.43	0.11	535	352	0.519886	3	832	1
Erynnis	tages	1	1	1	1	1	1	1	1	13.5	1	2	2	3	4	5	2	1	9.12	2.9	17.9	3.16	807.99	286.19	59.3	29.04	51.18	51.41	224.21	141.77	793.73	287.97	1605.74	466.36	0.44	0.12	331	382	-0.133508	4	842	1
Polyommatus	thersites	1	0	0	0	0	0	0	0	14.5	1	2	4.1	3	3.7	4	2	1	10.59	2.99	18.06	2.39	791.04	248.48	63.91	30.45	71.54	71.16	294.99	170.78	940.39	314.73	1854.51	493.38	0.42	0.12	47	87	-0.45977	4	351	3
Lycaena	tityrus	1	1	1	1	1	1	0	1	15.5	1	2	4	3	5	5	1	1	9.35	2.59	18.33	2.6	778.38	232.59	59.43	27.26	50.9	50.34	235.55	130.1	829.83	253.37	1665.66	409.65	0.43	0.11	458	358	0.27933	4	673	1
Aglais	urticae	1	1	1	1	1	1	1	1	23.5	2	2	8	7	1.5	8	4	1	8.12	3.76	18.61	4.24	781.52	306.73	57.76	28.06	48.31	55.31	198.55	153.63	727.88	311.95	1498.26	506.82	0.44	0.13	619	530	0.167925	4	1271	1
Lycaena	virgaureae	1	1	1	1	1	1	1	1	16.5	1	1	2	4	4	3	1.5	1	7.27	3.01	19.55	2.89	757.44	238.15	55.78	21.23	29.13	28.12	147.19	106.18	653.14	245.35	1396.35	401.67	0.43	0.11	356	444	-0.198198	4	756	1
Satyrium	w-album	0	0	0	1	1	0	0	0	15.5	4	1	2	1	6	1.5	1	1	8.87	2.39	17.87	2.87	768.93	224.39	53.12	22.88	45.91	40.86	203.36	116.66	760.6	235.65	1557.67	377.87	0.43	0.11	136	195	-0.302564	4	553	3
