# Supplementary material for: Restoring a butterfly hot spot by large ungulates refaunation: the case of the Milovice military training range, Czech Republic
Source: BMC Ecol Evol. 2021 Apr 30;21:73. doi: 10.1186/s12862-021-01804-x (PMC8086344; doi:10.1186/s12862-021-01804-x)
Supplement: Supplementary file 2 — Additional file 2. Data on butterfly abundances obtained during current monitoring, plus environmental characteristics of monitoring plots, and life history, climatic niche, and conservation related-attributes of the species. [file 12862_2021_1804_MOESM2_ESM.xlsx]

## Sheet: Species file
code	acaciae	adippe	aegeria	agestis	aglaja	alceae	alcon	alfacariensis	amandus	arcania	argiolus	argus	argyrognomon	atalanta	bellargus	brassicae	c-album	cardamines	cardui	comma	coridon	crocea	daphnis	dia	dispar	edusa	galathea	glycerion	hyperantus	icarus	io	iris	jurtina	juvernica	lathonia	levana	lineola	machaon	malvae	medusa	megera	minimus	napi	palaemon	pamphilus	paphia	phlaeas	podalirius	polycloros
s1	0	0	0	0	0	0	0	1	0	0	0	0	0	0	0	0	0	0	0	0	0	0	0	0	0	0	0	0	0	0	0	0	0	0	0	0	0	0	2	0	0	0	0	0	19	0	1	2	0
s2	0	0	0	0	0	0	0	0	4	0	0	2	1	0	0	0	0	0	0	0	0	0	0	0	0	0	0	14	0	0	0	0	0	0	0	0	0	0	0	0	0	0	0	0	4	0	0	0	0
s3	0	0	0	0	0	1	0	12	0	2	0	0	0	0	0	0	0	0	1	0	0	0	1	0	0	0	25	1	11	0	0	0	12	41	0	0	1	0	0	0	0	0	1	0	0	0	0	0	0
s4	0	0	0	0	0	0	0	10	0	0	0	12	0	0	0	0	0	0	0	0	0	0	0	0	0	1	1	0	1	11	0	0	3	4	0	0	0	0	0	0	0	2	0	0	14	0	1	1	0
s5	0	0	0	0	0	0	0	12	0	0	0	0	0	0	0	0	0	0	0	0	0	0	0	0	0	0	0	0	0	0	0	0	0	0	0	0	0	0	0	0	0	0	4	0	20	0	0	0	0
s6	0	0	0	0	0	0	0	1	0	0	0	0	0	0	0	0	0	0	0	0	0	0	0	0	0	0	0	0	0	0	0	0	0	7	0	0	0	0	11	1	0	0	0	0	19	0	0	0	0
s7	0	0	0	0	0	0	0	0	0	4	0	4	7	0	0	1	0	0	0	0	0	0	0	0	0	0	0	3	0	0	0	0	0	0	0	0	0	0	0	0	0	0	0	0	24	0	0	0	0
s8	0	0	0	0	0	0	0	18	0	0	0	15	0	0	0	0	0	0	0	0	0	0	6	0	0	0	27	0	1	0	0	0	6	21	0	0	4	0	0	0	0	0	0	0	1	0	0	0	0
s9	0	0	0	0	0	0	0	3	0	0	0	3	11	0	0	1	0	0	0	0	4	0	5	0	0	0	0	0	0	8	0	0	0	7	0	0	0	0	0	0	0	0	0	0	14	0	0	0	0
s10	0	0	0	0	0	0	0	5	0	0	0	2	1	0	0	0	0	0	0	0	0	0	0	0	0	0	0	0	0	0	0	0	3	2	0	0	0	0	0	0	0	0	3	0	10	0	0	0	0
s11	0	0	0	0	0	0	0	0	0	0	0	8	1	0	0	0	0	0	0	0	0	0	0	0	0	0	0	0	0	2	0	0	0	1	0	0	0	1	3	0	0	0	1	0	3	0	0	0	0
s12	0	0	0	0	0	0	1	0	0	2	0	0	1	0	0	2	0	0	0	0	0	0	1	0	0	0	27	0	1	0	2	0	0	11	0	1	9	0	0	0	0	0	1	0	0	0	0	0	0
s13	0	0	0	0	0	0	0	0	0	0	0	0	0	1	0	2	0	0	0	0	0	0	1	0	0	5	2	0	0	2	1	0	3	4	0	0	0	1	0	0	0	0	1	0	5	0	0	0	0
s14	0	0	0	0	0	0	0	0	0	0	0	4	2	0	0	0	0	0	0	0	4	0	0	0	0	4	0	0	0	5	0	0	0	0	0	0	0	0	0	0	0	0	0	0	21	0	0	0	0
s15	0	0	0	0	0	0	0	0	0	0	0	0	0	0	0	0	0	0	0	0	0	0	0	0	0	0	0	0	0	0	1	0	0	0	0	0	0	0	0	0	0	0	0	0	6	0	0	0	0
s16	0	0	0	0	0	0	0	8	0	0	0	0	0	0	0	0	0	0	0	0	0	0	0	1	0	0	0	0	0	2	0	0	0	0	0	0	0	0	1	0	0	0	1	0	9	0	0	1	0
s17	0	0	0	0	0	0	0	1	0	0	0	17	4	0	0	0	0	0	4	0	0	0	0	0	0	0	0	0	0	4	0	0	0	0	0	0	0	0	0	0	0	0	0	0	24	0	0	0	0
s18	0	0	0	0	0	0	0	31	0	0	0	0	0	0	0	0	0	0	2	0	0	0	1	0	0	0	26	0	0	1	0	0	22	0	0	0	6	0	0	0	0	0	0	0	6	0	0	0	0
s19	0	0	0	0	0	0	0	10	0	0	0	40	17	0	0	0	0	0	17	0	28	0	2	0	0	0	0	0	0	13	0	0	20	0	0	0	0	0	0	0	0	0	0	0	52	0	0	0	0
s20	0	0	0	0	0	0	0	19	0	0	0	0	1	0	0	0	0	0	2	0	6	0	0	0	0	2	0	0	0	0	0	0	1	0	0	0	0	0	0	0	0	0	0	0	19	0	0	0	0
s21	0	0	0	0	0	0	0	1	0	0	0	0	0	0	0	0	0	0	0	0	0	0	0	0	0	0	0	0	0	0	0	0	0	1	0	0	0	0	1	0	0	0	0	0	13	0	0	0	0
s22	0	0	0	0	0	0	0	0	0	1	0	1	0	0	0	0	0	0	0	0	0	0	0	0	0	0	0	9	0	0	0	0	0	0	0	0	0	0	0	0	0	0	0	0	1	0	0	0	0
s23	0	0	0	0	0	0	0	0	0	0	0	0	0	0	0	0	0	0	0	0	0	0	0	0	0	0	6	1	0	0	0	0	1	11	0	0	0	0	0	0	0	0	1	0	0	0	0	0	0
s24	0	0	0	0	0	0	0	3	0	0	0	0	1	0	0	0	0	0	1	0	0	0	0	0	0	0	3	0	0	4	0	0	0	3	0	0	0	0	0	0	1	0	0	0	7	0	0	0	0
s25	0	0	0	0	0	0	0	6	0	0	0	0	0	0	0	0	0	0	0	0	0	0	0	0	0	0	0	0	0	0	0	0	0	25	0	0	0	0	0	0	0	0	0	0	20	0	0	0	0
s26	0	0	0	0	0	0	0	0	0	0	0	0	0	0	0	0	0	0	0	0	0	0	0	0	0	0	0	0	0	0	0	0	0	6	0	0	0	0	0	13	0	0	0	0	17	0	0	2	0
s27	0	0	0	0	0	0	0	0	0	11	0	0	0	0	0	0	0	0	0	0	0	0	0	0	0	0	0	16	0	0	0	0	0	0	0	0	0	0	0	0	0	0	0	0	2	0	0	0	0
s28	0	0	0	0	0	0	1	0	0	0	0	0	1	0	0	0	0	0	0	0	0	0	3	0	0	0	48	0	10	0	0	0	6	3	0	0	0	0	0	0	0	0	0	0	1	0	0	0	0
s29	0	0	0	0	0	0	0	0	0	0	0	1	5	0	0	0	0	0	0	0	6	0	0	1	0	0	0	0	0	0	0	0	0	0	0	0	0	0	0	0	0	0	0	0	11	0	0	0	0
s30	0	0	0	0	0	0	0	0	0	0	0	0	5	0	0	0	0	0	0	0	2	0	0	2	0	0	0	0	0	0	0	0	0	2	0	0	0	0	0	0	0	0	0	0	2	0	0	0	0
s31	0	0	0	0	0	0	0	0	0	0	0	1	0	0	0	0	0	0	0	0	0	0	0	0	0	0	0	0	0	0	0	0	0	0	0	0	0	0	0	2	0	0	0	0	3	0	0	0	0
s32	0	0	0	0	0	0	0	0	0	0	1	4	2	0	0	10	0	0	0	0	0	0	0	4	0	0	100	2	7	2	0	0	2	0	0	0	12	0	0	0	0	0	15	0	0	0	0	0	0
s33	0	0	0	0	0	0	0	0	0	0	0	0	0	0	0	7	0	0	0	0	0	0	0	0	0	1	41	0	12	0	2	0	7	0	0	0	0	1	0	0	0	0	0	0	0	0	0	1	0
s34	0	0	0	0	0	0	0	0	0	0	0	8	1	0	0	0	0	0	0	1	7	0	0	0	0	0	0	0	0	5	0	0	1	0	0	0	0	0	0	0	0	0	0	0	0	0	0	0	0
s35	0	0	0	0	0	0	0	0	0	0	0	1	0	0	0	0	0	0	0	0	5	0	0	0	0	2	0	0	0	0	0	0	1	0	0	0	0	0	0	0	0	0	0	0	2	0	0	0	0
s36	0	0	0	0	0	0	0	4	0	0	0	0	0	0	0	0	0	0	0	0	0	0	0	2	0	0	0	0	0	2	0	0	0	0	0	0	0	0	0	7	0	0	0	0	2	0	0	0	0
s37	0	0	0	0	0	0	0	0	0	15	0	16	2	0	0	0	0	0	4	0	0	0	0	0	0	0	0	5	0	0	0	0	0	0	0	0	0	0	0	0	0	0	0	0	13	0	0	0	0
s38	0	0	0	0	0	0	0	0	0	0	0	0	0	0	0	0	0	0	2	0	0	0	0	2	0	0	29	0	1	0	0	0	6	2	0	0	0	0	0	0	0	0	0	0	0	0	0	0	0
s39	0	0	0	0	0	0	0	0	0	0	0	9	1	0	0	0	0	0	4	0	3	0	0	0	0	0	2	0	0	1	0	0	1	0	0	0	0	0	0	0	0	0	0	0	7	0	0	0	0
s40	0	0	0	0	0	0	0	9	0	0	0	8	2	0	0	0	0	0	0	0	7	0	0	0	0	0	0	0	0	0	0	0	0	0	0	0	0	0	0	0	0	0	0	0	10	0	0	0	0
s41	0	0	0	0	0	0	0	0	0	0	0	1	0	0	0	0	0	0	0	0	0	0	0	0	0	0	0	0	0	1	0	0	0	0	0	0	0	0	2	0	0	1	0	0	13	0	0	0	0
s42	0	0	0	0	0	0	0	0	0	9	0	0	2	0	0	0	0	0	0	0	0	0	0	0	0	0	0	7	0	0	0	0	1	0	0	0	3	0	0	0	0	3	0	0	1	0	0	0	0
s43	0	0	0	0	0	0	0	15	0	0	0	0	0	0	0	0	0	0	0	0	0	0	0	0	0	0	24	0	4	0	0	0	27	19	0	0	7	2	0	0	0	0	0	0	4	0	2	0	0
s44	0	0	0	0	0	0	0	19	0	0	0	3	0	0	0	0	0	0	15	0	0	0	0	0	0	0	0	0	1	12	2	0	4	3	0	0	1	0	0	0	2	0	0	0	37	0	0	0	0
s45	0	0	0	0	0	0	0	68	0	0	0	0	2	0	0	1	1	0	0	0	0	0	0	0	0	4	0	0	0	2	0	0	0	6	0	0	0	0	0	0	0	0	15	0	24	0	0	0	0
s46	0	0	0	0	0	0	0	1	0	0	0	0	0	0	0	0	0	0	0	0	0	0	0	0	0	0	0	0	0	0	0	0	0	7	0	0	0	2	3	0	4	0	0	0	29	0	0	4	0
s47	0	0	0	0	0	0	0	0	0	19	0	4	7	0	0	0	0	0	0	0	0	0	0	0	0	0	0	0	0	3	0	0	0	0	0	0	0	0	0	0	0	0	0	0	7	0	0	0	0
s48	0	0	0	0	0	0	0	3	0	0	0	9	0	0	0	0	0	0	1	0	0	0	5	0	0	0	28	0	7	0	1	0	10	5	0	0	5	1	0	0	0	0	0	0	0	0	0	0	0
s49	0	0	0	0	0	0	0	0	0	0	0	29	14	0	0	0	0	0	0	0	23	0	2	0	0	0	0	0	0	0	0	0	5	0	0	0	0	0	0	0	0	0	0	0	12	0	0	0	0
s50	0	0	0	0	0	0	0	6	0	0	0	8	16	0	0	0	0	0	0	0	24	0	0	0	0	0	0	0	0	9	0	0	2	2	1	0	0	0	0	0	0	0	1	0	10	0	0	0	0
s51	0	0	0	0	0	0	0	0	0	0	0	7	4	0	0	0	0	0	0	0	0	0	0	0	0	0	0	0	0	1	0	0	0	0	0	0	0	1	0	0	0	0	0	1	3	0	0	1	0
s52	0	0	0	0	0	0	0	0	0	3	1	11	7	0	0	15	0	0	2	0	0	0	0	0	0	0	45	2	0	3	6	0	0	2	0	0	15	0	0	0	0	0	17	0	0	0	1	0	0
s53	0	0	0	0	0	0	0	0	0	0	0	6	0	0	0	20	0	0	0	0	0	0	3	0	0	11	36	0	1	2	18	0	5	4	0	0	4	2	0	0	0	0	4	0	0	0	0	0	0
s54	0	0	0	0	0	0	0	0	0	0	0	31	1	0	0	0	0	0	0	0	8	0	0	0	0	6	1	0	0	2	0	0	3	0	0	0	0	0	0	0	0	0	0	0	3	0	0	0	0
s55	0	0	0	0	0	0	0	0	0	0	0	0	0	0	0	0	0	0	0	0	4	0	0	0	0	6	0	0	0	1	0	0	1	0	0	0	0	0	0	0	0	0	0	0	1	0	0	0	0
s56	0	0	0	0	0	0	0	6	0	0	0	0	0	0	0	0	0	0	0	0	0	0	0	0	0	0	0	0	0	2	0	0	0	0	0	0	0	0	0	2	0	0	0	0	4	0	0	0	0
s57	0	0	0	0	0	0	0	0	0	3	0	40	8	0	0	0	0	0	3	0	0	0	0	0	0	0	0	0	0	6	0	0	0	0	0	0	0	0	0	0	0	0	0	0	11	0	0	0	0
s58	0	0	0	0	0	0	0	10	0	0	0	4	0	0	0	0	0	0	6	0	0	0	0	0	0	0	65	1	5	0	0	0	14	0	0	0	2	1	0	0	0	0	0	0	0	0	0	0	0
s59	0	0	0	0	0	0	0	0	0	0	0	28	10	0	0	0	0	0	10	0	27	0	0	0	0	6	0	0	0	10	1	0	1	0	0	0	0	0	0	0	0	0	0	0	26	0	0	0	0
s60	0	0	0	0	0	0	0	17	0	0	0	13	0	0	0	0	0	0	2	0	8	0	0	0	0	8	0	0	0	0	0	0	0	0	0	0	0	2	0	0	0	0	0	0	7	0	0	0	0
s61	0	0	0	0	0	0	0	3	0	0	0	0	0	0	0	0	0	0	0	0	0	0	0	0	0	0	0	0	0	0	0	0	0	2	0	0	0	0	0	0	0	0	0	0	7	0	0	0	0
s62	0	0	0	0	0	0	0	3	0	5	0	0	1	0	0	0	0	0	0	0	0	0	0	0	0	0	1	8	1	1	0	0	0	0	0	0	4	0	0	0	0	0	0	0	6	0	0	0	0
s63	0	0	0	0	0	0	0	12	0	0	0	0	2	0	0	0	0	0	0	0	0	0	3	0	0	0	14	0	1	1	0	1	4	17	0	0	6	0	0	0	0	0	0	0	11	0	1	0	0
s64	0	0	0	0	0	0	0	7	0	0	0	4	1	0	0	0	0	0	2	0	1	0	4	0	0	0	2	0	0	3	0	0	2	10	0	0	7	0	0	0	0	0	0	0	15	0	0	0	0
s65	0	0	0	0	0	0	0	50	0	0	0	1	6	1	0	0	0	0	0	0	2	0	0	0	0	1	0	0	0	4	0	0	0	12	0	0	0	0	0	0	0	0	0	0	21	0	0	0	0
s66	0	0	0	0	0	0	0	1	0	0	0	0	0	0	0	0	0	0	0	0	0	0	0	0	0	0	0	0	0	0	0	0	0	8	0	0	0	0	0	0	0	0	2	0	17	0	0	1	0
s67	0	0	0	0	0	0	0	0	0	19	0	5	10	1	0	0	0	0	0	0	0	0	0	0	0	0	0	6	0	1	0	0	0	0	0	0	0	0	0	0	0	0	0	0	16	0	0	0	0
s68	0	0	0	0	0	0	0	22	0	0	0	9	0	0	0	0	0	0	0	0	0	0	5	0	0	0	85	0	29	1	0	0	27	1	0	0	4	0	0	0	0	0	0	0	0	0	0	0	0
s69	0	0	0	0	0	0	0	6	0	0	0	36	5	0	0	0	0	0	0	0	23	0	6	2	0	0	0	0	0	12	0	0	16	0	0	0	0	0	0	0	0	0	0	0	37	0	0	0	0
s70	0	0	0	0	0	0	0	9	0	0	0	20	10	0	0	0	0	0	0	0	17	0	0	0	0	0	0	0	0	4	1	0	4	0	0	0	0	0	0	0	0	0	0	0	0	0	0	0	0
s71	0	0	0	0	0	0	0	0	0	0	0	13	0	0	0	0	0	1	1	0	0	0	0	0	0	0	0	0	0	2	0	0	0	0	0	0	0	4	1	1	0	0	1	1	0	0	0	1	0
s72	0	0	0	0	0	0	0	0	0	1	0	20	9	0	0	8	0	0	0	0	0	0	0	1	1	0	71	0	0	2	5	0	0	8	1	1	5	1	0	0	0	0	1	0	6	0	0	0	0
s73	0	0	0	0	0	0	0	0	0	0	0	5	1	0	0	11	0	0	0	0	0	0	1	0	0	1	43	0	9	0	1	0	6	7	0	3	9	0	0	0	0	0	0	0	0	0	0	0	0
s74	0	0	0	0	0	0	0	0	0	0	0	6	1	0	0	0	0	0	1	0	11	0	0	2	0	3	0	0	0	4	0	0	2	0	0	0	0	0	0	0	0	0	0	0	5	0	0	0	0
s75	0	0	0	0	0	0	0	0	0	0	0	7	4	0	0	0	0	0	0	0	15	0	0	0	0	5	0	0	0	6	0	0	3	0	0	0	0	0	0	0	0	0	0	0	1	0	0	0	0
s76	0	0	0	0	0	0	0	11	0	0	0	0	0	0	0	0	0	0	0	0	0	0	0	0	0	0	0	0	0	2	0	0	0	0	0	0	0	0	1	2	0	0	0	0	6	0	0	0	0
s77	0	0	0	0	0	0	0	0	0	18	0	22	6	0	0	0	0	0	10	0	0	0	0	0	0	0	0	1	0	3	0	0	0	0	0	0	0	0	0	0	0	0	0	0	15	0	0	0	0
s78	0	0	0	0	0	0	0	12	0	0	0	13	3	0	0	0	0	0	1	0	0	0	0	1	0	1	114	0	1	0	0	0	17	0	0	0	14	0	0	0	0	0	0	0	0	0	0	0	0
s79	0	0	0	0	0	0	0	13	0	0	0	39	7	0	0	0	0	0	16	1	24	0	0	0	0	2	0	0	0	2	0	0	6	0	0	0	0	0	0	0	0	0	0	0	50	0	0	0	0
s80	0	0	0	0	0	0	0	14	0	0	0	6	1	1	0	0	0	0	1	0	14	0	0	0	0	3	0	0	0	1	0	0	0	0	0	0	0	0	0	0	0	0	0	0	7	0	0	0	0
s81	0	0	0	0	0	0	0	3	0	0	0	0	0	0	0	0	0	0	0	0	0	0	0	0	0	0	0	0	0	0	0	0	0	0	0	0	0	1	2	0	1	0	0	0	28	0	0	1	0
s82	0	0	0	0	0	0	1	0	0	2	0	5	1	0	0	0	0	0	0	0	0	0	0	0	0	0	0	10	0	0	0	0	0	0	0	0	2	0	0	0	0	1	0	0	2	0	0	0	0
s83	0	0	0	0	0	1	0	11	0	0	0	0	0	0	0	0	0	0	1	0	0	0	1	0	0	0	6	0	3	0	0	0	3	19	0	0	2	0	0	0	0	0	0	0	3	0	0	0	0
s84	0	0	0	0	0	0	0	9	0	0	0	18	0	0	0	0	0	0	0	0	1	0	0	0	0	0	0	0	0	1	0	0	7	2	0	0	3	0	0	0	2	0	2	0	31	0	0	0	0
s85	0	0	0	0	0	0	0	34	0	0	0	1	0	0	0	0	0	0	1	0	0	0	2	0	0	0	0	0	0	0	0	0	0	0	0	0	0	0	0	0	0	0	9	0	53	0	0	0	0
s86	0	0	0	0	0	0	0	2	0	0	0	0	2	0	0	0	0	0	0	0	0	0	0	0	0	0	0	0	0	0	0	0	0	7	0	0	0	0	6	5	0	0	4	2	20	0	0	2	0
s87	0	0	0	0	0	0	0	0	0	1	0	8	7	0	0	0	0	0	0	0	0	0	0	0	3	0	0	12	0	3	0	0	0	0	0	0	0	0	0	0	0	0	0	0	29	0	0	0	0
s88	0	0	0	0	0	0	6	22	0	0	0	19	1	0	0	1	0	0	0	0	0	0	6	0	0	0	14	0	1	2	0	0	1	30	0	0	11	0	0	0	0	0	0	0	5	0	0	0	0
s89	0	0	0	0	0	0	0	17	0	0	0	15	12	0	0	0	0	0	0	0	15	0	10	0	0	0	0	0	0	10	0	0	12	5	0	0	0	0	0	0	0	1	0	0	15	0	1	0	0
s90	0	0	0	0	0	0	0	14	0	0	0	10	15	0	0	0	0	0	0	0	3	0	6	0	0	0	0	0	0	5	0	0	1	2	0	0	0	0	0	0	0	0	0	0	18	0	0	0	0
s91	0	0	0	0	0	0	0	0	0	0	0	37	17	0	0	0	0	0	0	0	0	0	0	0	0	0	0	0	0	2	0	0	0	1	0	0	0	0	0	6	0	0	0	0	9	0	0	1	0
s92	0	0	0	0	0	0	6	0	0	6	2	5	9	0	0	8	0	0	0	0	0	0	0	0	0	0	48	0	0	2	2	0	1	26	1	3	25	0	0	0	0	0	1	0	0	0	0	0	0
s93	0	0	0	0	0	1	0	0	0	0	0	31	0	0	0	6	0	0	0	0	0	0	5	0	0	12	15	0	18	8	2	0	12	2	0	4	6	1	0	0	0	0	1	0	5	2	0	1	0
s94	0	0	0	0	0	0	0	0	0	0	0	30	5	0	0	1	0	0	0	0	18	0	1	0	0	7	0	0	0	8	0	0	4	5	0	0	0	0	0	0	0	1	0	0	21	0	0	0	0
s95	0	0	0	0	0	0	0	0	0	0	0	6	0	0	0	0	0	0	0	0	14	0	0	0	0	0	0	0	0	4	0	0	6	0	0	0	0	0	0	0	0	0	0	0	12	0	0	0	0
s96	0	0	0	0	0	0	0	17	0	0	0	0	0	0	0	0	0	1	0	0	0	0	0	2	0	0	0	0	0	0	0	0	0	1	0	0	0	0	4	3	0	0	1	1	23	0	2	0	0
s97	0	0	0	0	0	0	0	1	0	5	0	27	10	0	0	0	0	0	10	0	0	0	0	0	0	0	0	0	0	8	0	0	0	0	0	0	0	0	0	0	0	0	0	0	26	0	0	0	0
s98	0	0	0	0	0	0	1	35	0	0	0	1	0	1	0	0	0	0	0	0	0	0	2	0	0	2	0	1	2	0	0	0	22	1	2	0	3	0	0	0	0	0	1	0	11	0	0	0	0
s99	0	0	0	0	0	0	0	8	0	0	0	51	20	0	0	0	0	0	0	0	27	0	4	0	0	1	0	0	0	3	0	0	18	0	0	0	0	0	0	0	2	0	0	0	134	0	0	0	0
s100	0	0	0	0	0	0	0	23	0	0	0	2	1	0	0	0	0	0	0	0	60	0	0	0	0	2	0	0	0	2	0	0	0	1	0	0	0	0	0	0	0	0	0	0	84	0	0	0	0
s101	0	0	0	0	0	0	0	3	0	0	0	0	0	0	0	0	0	1	0	0	0	0	0	0	0	0	0	0	0	1	0	0	0	0	0	0	0	0	2	0	0	0	0	0	32	0	0	0	0
s102	0	0	0	0	0	0	0	0	0	4	0	4	9	0	0	0	0	0	1	0	0	0	0	0	0	0	0	18	0	6	0	0	1	0	0	0	9	0	0	0	0	0	0	0	13	0	0	0	0
s103	0	0	0	0	0	0	0	11	0	0	0	1	0	0	0	0	0	0	3	0	0	0	1	1	0	0	46	2	6	0	0	0	6	12	0	0	3	0	0	0	0	0	0	0	5	0	0	0	0
s104	0	0	0	0	0	0	0	4	0	0	0	2	1	0	0	0	0	0	1	0	0	0	2	0	0	0	5	0	0	6	0	0	9	3	0	0	1	0	0	0	0	0	0	0	34	0	0	0	0
s105	0	0	0	0	0	0	0	15	0	0	0	0	4	1	0	0	0	0	0	0	18	0	0	2	0	0	0	0	0	4	0	0	3	2	0	0	0	0	0	0	0	0	1	0	31	0	0	0	0
s106	0	0	0	0	0	0	0	0	0	0	0	0	0	0	0	0	0	0	0	0	0	0	0	0	0	0	0	0	0	0	0	0	0	4	0	0	0	0	3	2	0	0	1	0	6	0	0	1	0
s107	0	0	0	0	0	0	0	0	3	9	0	3	9	0	0	0	0	0	1	0	0	0	0	0	0	0	0	1	0	2	0	0	0	0	0	0	0	0	0	0	0	0	0	0	23	0	0	0	0
s108	0	0	0	0	0	0	0	6	0	0	0	2	3	0	0	0	0	0	0	0	0	0	8	0	1	0	40	0	12	0	2	0	17	5	0	0	15	0	0	0	0	0	0	0	1	0	0	0	0
s109	0	0	0	0	0	0	0	0	0	0	0	1	13	0	0	0	0	0	0	0	1	0	2	1	1	0	0	0	0	1	0	0	2	3	0	0	1	0	0	0	0	1	0	0	20	0	0	0	0
s110	0	0	0	0	0	0	0	1	0	0	0	0	8	0	0	0	0	0	0	0	0	0	0	6	0	0	0	0	0	3	0	0	2	0	0	0	0	0	0	0	0	0	0	0	12	0	0	0	0
s111	0	0	0	0	0	0	0	0	0	0	0	1	0	0	0	0	0	4	0	0	0	0	0	0	0	0	0	0	0	3	0	0	0	3	0	0	0	0	0	13	0	0	0	0	4	0	0	0	0
s112	0	0	0	0	0	0	2	0	0	0	0	1	2	0	0	8	0	0	1	0	0	0	0	1	0	0	42	2	3	0	2	0	4	10	0	0	26	0	0	0	0	0	1	0	2	0	0	0	0
s113	0	0	0	0	0	0	0	0	0	0	1	0	1	1	0	1	0	0	0	0	0	0	3	0	0	1	10	1	18	0	1	0	22	9	0	0	6	0	0	0	1	0	3	0	0	1	0	1	0
s114	0	0	0	0	0	0	0	0	0	0	0	2	2	0	0	1	0	0	0	0	5	0	0	4	0	3	0	0	0	3	0	0	0	0	0	0	0	0	0	0	0	0	0	0	7	0	0	0	0
s115	0	0	0	0	0	0	0	0	0	0	0	0	1	0	0	0	0	0	0	0	3	0	0	2	0	0	0	0	0	2	0	0	0	1	0	0	0	0	0	0	0	0	0	0	3	0	0	0	0
s116	0	0	0	0	0	0	0	7	0	0	0	0	0	0	0	0	0	0	0	0	0	0	0	0	0	0	0	0	0	0	0	0	0	0	0	0	0	0	1	7	1	0	0	0	4	0	0	0	0
s117	0	0	0	0	0	0	0	0	0	17	0	2	2	0	0	0	0	0	0	0	0	0	0	0	0	0	0	3	0	0	0	0	0	0	0	0	0	0	1	0	0	0	0	0	8	0	0	0	0
s118	0	0	0	0	0	0	0	4	0	0	0	0	0	0	0	0	0	0	3	0	0	0	0	0	0	0	73	0	3	0	0	0	14	0	0	0	5	0	0	0	0	0	0	0	2	0	0	0	0
s119	0	0	0	0	0	0	0	0	0	0	0	1	0	0	0	0	0	0	2	0	0	0	0	0	0	0	0	0	0	2	0	0	0	0	0	0	0	0	0	0	0	0	0	0	19	0	0	0	0
s120	0	0	0	0	0	0	0	8	0	0	0	1	0	0	0	0	0	0	2	0	4	0	0	1	1	0	0	0	0	0	0	0	0	0	0	0	0	0	0	0	0	0	0	0	9	0	0	0	0
s121	0	0	0	0	0	0	0	1	0	0	0	0	0	0	0	0	0	0	0	0	0	0	0	0	0	0	0	0	0	0	0	0	0	2	0	0	0	0	0	3	1	0	0	1	23	0	1	0	0
s122	0	0	0	0	0	0	0	0	0	3	0	7	2	0	0	0	0	0	0	0	0	0	0	0	0	0	0	26	0	1	0	0	0	0	0	0	3	0	0	0	0	0	0	0	8	0	0	0	0
s123	0	0	0	0	0	0	0	7	0	0	0	4	0	0	0	0	0	0	1	0	0	0	0	0	0	0	28	1	6	1	0	0	16	8	0	0	8	0	0	0	0	0	0	0	0	1	0	0	0
s124	0	0	0	0	0	0	0	2	0	0	0	1	2	0	0	0	0	0	1	0	0	0	2	0	0	0	2	0	0	0	0	0	4	4	0	0	2	0	0	0	0	0	0	0	15	0	0	0	0
s125	0	0	0	0	0	0	0	9	0	0	0	1	2	0	0	0	0	0	0	0	3	0	0	0	0	0	0	0	0	0	0	0	1	6	0	0	0	0	0	0	0	0	7	0	29	0	0	0	0
s126	0	0	0	0	0	0	0	0	0	0	0	0	0	0	0	0	0	1	0	0	0	0	0	0	0	0	0	0	0	0	0	0	0	6	0	0	0	0	0	10	0	0	0	3	8	0	0	0	0
s127	0	0	0	0	0	0	0	0	0	9	0	5	6	0	0	0	0	0	0	0	0	0	0	0	0	0	0	2	0	1	0	0	0	0	0	0	0	0	0	0	0	0	0	0	15	0	0	0	0
s128	0	0	0	0	0	0	0	2	0	0	0	1	0	0	0	1	0	0	0	0	0	0	0	0	0	0	25	0	7	0	0	0	10	6	0	0	0	0	0	0	0	0	0	0	0	0	0	0	0
s129	0	0	0	0	0	0	0	0	0	0	0	0	12	0	0	0	0	0	0	0	5	0	0	0	0	0	0	0	0	0	0	0	0	1	0	0	0	0	0	0	0	0	0	0	11	0	0	0	0
s130	0	0	0	0	0	0	0	1	0	0	0	3	6	0	0	0	0	0	0	0	0	0	0	3	0	0	0	0	0	0	0	0	0	4	0	0	0	0	0	0	0	0	0	0	5	0	0	0	0
s131	0	0	0	0	0	0	0	0	0	0	0	0	1	0	0	0	0	0	0	0	0	0	0	0	0	0	0	0	0	0	0	0	0	0	0	0	0	0	0	10	0	0	0	1	0	0	0	0	0
s132	0	0	0	0	0	0	0	0	0	3	0	10	2	0	0	3	0	0	0	0	0	0	0	0	0	0	38	2	2	3	0	0	1	5	0	1	26	1	0	0	0	0	0	0	3	0	0	0	0
s133	0	1	0	0	0	0	0	0	0	0	0	1	1	0	0	7	0	0	0	0	0	0	0	0	0	0	22	0	6	0	6	0	3	4	0	0	3	1	0	0	0	0	0	0	1	0	0	0	0
s134	0	0	0	0	0	0	0	0	0	0	0	8	2	0	0	0	0	0	0	0	4	0	0	0	0	0	0	0	0	4	0	0	0	0	0	0	1	0	0	0	0	0	0	0	0	0	0	1	0
s135	0	0	0	0	0	0	0	0	0	0	0	1	0	0	0	0	0	0	0	1	4	0	0	2	0	0	0	0	0	0	0	0	0	0	0	0	0	0	0	0	0	0	0	0	1	0	0	0	0
s136	0	0	0	0	0	0	0	8	0	0	0	0	0	0	0	0	0	0	0	0	0	0	0	1	0	0	0	0	0	0	0	0	0	0	0	0	0	0	0	7	0	0	0	0	5	0	0	0	0
s137	0	0	0	0	0	0	0	0	1	20	0	3	0	0	0	0	0	0	1	0	0	0	0	0	0	0	0	14	0	1	0	0	0	0	0	0	0	0	0	0	0	0	0	0	8	0	0	0	0
s138	0	0	0	0	0	0	0	2	0	0	0	0	0	0	0	0	0	0	4	0	0	0	0	0	0	0	44	1	2	0	0	0	7	0	0	0	6	0	0	0	0	0	0	0	0	0	0	0	0
s139	0	0	0	0	0	0	0	0	0	0	0	3	1	0	0	0	0	0	0	0	2	0	0	0	2	0	0	0	0	1	0	0	5	0	0	0	0	0	0	0	0	0	0	0	4	0	0	0	1
s140	0	0	0	0	0	0	0	12	0	0	0	2	0	1	0	0	0	0	6	0	0	0	0	0	0	0	0	0	0	0	0	0	0	0	0	0	0	0	0	0	0	0	0	0	4	0	0	0	0
s141	0	0	0	0	0	0	0	4	0	0	0	2	0	0	0	0	0	0	0	0	0	0	0	0	0	0	0	0	0	1	0	0	0	1	0	0	0	1	1	0	0	0	0	0	64	0	1	1	0
s142	0	0	0	0	0	0	1	2	0	5	0	10	0	0	0	0	0	0	1	0	0	0	0	0	0	0	0	5	0	0	0	0	0	0	0	0	2	0	0	0	0	0	0	0	14	0	0	0	0
s143	0	0	0	1	0	0	0	19	0	0	0	0	1	0	0	1	0	0	1	0	0	0	1	0	0	0	28	0	9	0	0	0	11	38	0	0	9	0	0	0	0	0	0	0	8	0	2	0	0
s144	0	0	0	0	0	0	0	19	0	0	0	30	4	0	0	0	0	0	2	0	1	0	3	0	0	0	3	0	0	11	0	0	14	1	0	0	1	0	0	0	0	0	0	0	42	0	2	0	0
s145	0	0	0	0	0	0	0	48	0	0	0	0	0	0	0	0	0	0	0	0	1	0	0	0	0	0	0	0	0	7	0	0	8	12	0	0	0	0	0	0	1	0	8	0	53	0	0	0	0
s146	0	0	0	0	0	0	0	3	0	0	0	0	0	0	0	0	0	0	0	0	0	0	0	0	0	0	0	0	0	0	0	0	0	9	0	0	0	0	8	0	0	0	0	0	21	0	1	3	0
s147	0	0	0	0	0	0	0	0	0	9	0	7	5	0	0	0	0	0	0	0	0	0	0	0	0	0	1	4	0	1	0	0	0	0	0	0	0	0	0	0	0	1	0	0	18	0	0	0	0
s148	0	0	0	0	0	0	0	15	0	0	0	35	2	0	0	1	0	0	0	0	0	0	19	0	0	0	31	0	11	1	0	0	7	29	0	0	0	0	0	0	0	0	0	0	0	0	0	0	0
s149	0	0	0	0	0	1	0	7	0	0	0	22	45	0	0	1	0	0	0	0	25	0	16	0	0	0	1	0	0	12	0	0	15	11	0	0	1	0	0	0	0	7	0	0	43	0	0	0	0
s150	0	0	0	0	0	0	0	13	0	0	0	9	20	0	0	0	0	0	0	0	2	0	1	0	0	0	0	0	0	19	0	0	5	12	0	0	0	0	0	0	0	0	0	0	22	0	0	0	0
s151	0	0	0	0	0	0	0	0	0	0	0	42	8	0	0	0	0	0	0	0	0	0	0	0	0	0	0	0	0	5	0	0	0	2	0	0	0	0	0	4	0	0	0	0	9	0	0	1	0
s152	0	0	0	0	0	0	5	0	0	1	1	10	9	0	0	14	0	0	0	0	0	0	0	0	0	1	20	0	0	2	0	0	4	23	0	1	31	0	0	0	0	0	0	0	0	0	0	0	0
s153	0	0	0	0	0	0	0	0	0	0	0	21	0	0	0	14	0	0	0	0	0	0	2	0	0	4	13	0	1	17	2	0	1	12	0	0	6	0	0	0	0	0	5	0	0	0	0	0	0
s154	0	0	0	0	0	0	0	0	0	0	0	29	6	0	0	1	0	0	0	0	26	0	0	0	0	1	0	0	0	12	0	0	0	0	0	0	0	1	0	0	0	0	0	0	20	0	0	0	0
s155	0	0	0	0	0	0	0	0	0	0	0	7	1	0	0	0	0	0	0	0	17	1	0	0	0	5	0	0	0	0	0	0	6	0	0	0	0	0	0	0	0	0	1	0	11	0	0	0	0
s156	0	0	0	0	0	0	0	19	0	0	0	0	0	0	0	0	0	0	0	0	0	0	0	4	0	0	0	0	0	2	0	0	0	0	0	0	0	0	3	0	1	0	0	0	16	0	1	0	0
s157	0	0	0	0	0	0	0	10	0	7	0	35	4	0	0	0	0	0	10	0	0	0	0	0	1	0	0	0	0	9	0	0	0	0	0	0	0	0	1	0	0	0	0	0	31	0	0	0	0
s158	0	0	0	0	0	0	2	72	0	0	0	4	0	1	0	0	0	0	6	0	0	0	18	4	0	3	56	0	6	11	0	0	36	0	7	0	23	0	0	0	0	0	0	0	5	0	0	0	0
s159	0	0	0	0	0	0	0	5	0	0	0	39	14	0	0	0	0	0	5	0	56	1	0	0	0	12	0	0	0	16	0	0	45	0	0	0	0	0	0	0	0	0	6	0	185	0	0	1	0
s160	0	0	0	0	0	0	0	36	0	0	0	10	2	0	0	0	0	0	6	0	24	0	0	0	0	4	0	0	0	5	0	0	1	0	0	0	0	0	0	0	0	0	0	0	33	0	0	0	0
s161	0	0	0	0	0	0	0	1	0	0	0	0	0	0	0	0	0	2	0	0	0	0	0	0	0	0	0	0	0	0	0	0	0	0	0	0	0	0	0	4	0	0	0	0	3	0	0	0	0
s162	7	0	0	0	0	0	2	0	0	3	0	33	1	0	0	0	0	0	0	0	0	0	0	0	0	0	0	17	0	0	0	0	0	0	0	0	0	0	0	0	0	0	0	0	5	0	0	0	0
s163	0	0	0	1	0	0	1	11	0	0	0	21	2	0	0	0	0	0	0	0	0	0	0	0	0	0	33	0	12	0	0	0	11	2	0	0	0	0	0	0	0	0	0	0	0	0	0	0	0
s164	0	0	0	0	0	0	0	12	0	0	1	10	0	0	0	0	0	0	6	0	0	0	0	0	0	0	0	0	0	3	0	0	12	0	0	0	0	0	0	0	0	0	0	0	28	0	0	0	0
s165	0	0	0	0	0	0	0	29	0	0	0	55	22	0	0	0	0	0	0	0	15	0	0	0	0	0	0	0	0	0	0	0	5	4	0	0	0	0	0	0	0	0	4	0	60	0	0	0	0
s166	0	0	0	0	0	0	0	2	0	0	0	16	1	0	0	0	0	1	0	0	0	0	0	0	0	0	0	0	0	7	0	0	0	3	0	0	0	0	1	18	0	0	0	0	44	0	0	2	0
s167	0	0	0	0	0	0	0	0	2	10	0	74	5	0	0	0	0	0	0	0	0	0	0	0	0	0	0	20	0	0	0	0	0	0	0	0	0	0	0	0	0	0	0	0	17	0	0	0	0
s168	0	0	0	0	0	0	81	17	0	0	0	32	0	0	0	0	0	0	0	0	0	0	1	0	0	0	67	0	5	0	9	0	5	37	0	0	18	0	0	0	0	0	0	0	1	0	0	0	0
s169	0	0	0	0	0	0	0	22	0	0	0	43	64	0	0	1	0	0	0	0	36	0	1	1	0	0	2	0	0	23	0	0	20	1	0	0	0	0	0	0	0	0	0	0	23	0	0	0	0
s170	0	0	0	0	0	3	0	36	0	0	0	60	36	0	0	0	0	0	0	5	31	0	0	0	0	0	0	0	0	33	0	0	2	5	0	1	0	0	0	0	0	0	0	0	33	0	0	0	0
s171	0	0	0	0	0	0	0	0	0	0	0	75	3	0	0	0	0	0	0	0	0	0	0	0	0	0	0	0	0	13	0	0	0	2	0	0	0	0	0	4	0	1	0	0	16	0	0	1	0
s172	0	0	0	0	0	0	2	0	0	0	0	31	5	0	0	3	0	0	0	0	0	0	1	0	0	0	78	0	2	0	4	0	8	37	0	7	33	1	0	0	0	0	4	0	0	0	0	0	0
s173	0	0	0	0	0	0	0	0	0	0	0	35	0	0	0	0	0	0	0	0	0	0	0	0	0	2	0	0	5	3	0	0	21	9	0	0	7	0	0	0	0	0	0	0	0	0	0	0	0
s174	0	0	0	0	0	0	0	0	0	0	0	99	16	0	0	0	0	0	0	1	32	0	0	0	0	0	2	0	0	11	0	0	16	0	0	0	0	0	0	0	0	0	5	0	10	1	0	0	0
s175	0	0	0	0	0	0	0	0	0	0	0	39	4	0	0	0	0	0	0	4	28	0	0	0	0	1	0	0	0	7	0	0	1	0	0	0	0	0	0	0	0	0	0	0	21	1	0	0	0
s176	0	0	0	0	0	0	0	12	0	0	0	0	0	0	0	0	0	1	0	0	0	0	0	0	0	0	0	0	0	4	0	0	0	0	0	0	0	0	0	1	0	0	0	0	18	0	0	0	0
s177	0	0	0	0	0	0	0	1	3	26	0	58	4	0	0	0	0	0	7	0	0	0	0	0	0	0	0	12	0	27	0	0	0	0	0	0	0	0	0	0	0	5	0	0	23	0	0	0	0
s178	0	0	0	0	0	0	4	24	0	0	0	25	1	0	0	0	0	0	3	0	0	0	0	0	0	9	77	0	5	0	0	0	26	1	0	0	4	0	0	0	0	0	1	0	0	0	0	0	0
s179	0	0	0	0	0	0	0	8	0	0	0	83	3	0	0	0	0	0	4	0	17	0	0	0	0	3	3	0	0	12	0	0	15	3	0	0	0	0	0	0	0	0	0	0	0	0	0	0	0
s180	0	0	0	0	0	0	0	32	0	0	0	63	5	0	8	0	0	0	0	0	31	0	0	1	0	0	0	0	0	7	0	0	12	0	0	0	0	0	0	0	0	0	0	0	71	0	0	0	0
s181	0	0	0	0	0	0	0	0	0	0	0	0	0	0	0	0	0	0	0	0	0	0	0	0	0	0	0	0	0	0	0	0	0	0	0	0	0	0	0	0	0	0	0	0	1	0	0	0	0
s182	0	0	0	0	0	0	0	0	0	0	0	1	0	0	0	0	0	0	0	0	0	0	0	0	0	0	0	1	0	0	0	0	0	0	0	0	0	0	0	0	0	0	0	0	1	0	0	0	0
s183	0	0	0	0	0	0	0	0	0	0	0	0	0	0	0	0	0	0	0	0	0	0	0	0	0	0	6	0	1	1	0	0	0	2	0	0	0	0	0	0	0	0	0	0	0	0	0	0	0
s184	0	0	0	0	0	0	0	6	0	0	0	0	0	0	0	0	0	0	0	0	0	0	0	0	0	0	2	0	0	4	0	0	1	0	0	0	0	0	0	0	0	0	0	0	11	0	0	1	0
s185	0	0	0	0	0	0	0	22	0	0	0	51	22	0	0	3	0	0	0	0	5	1	0	0	0	0	0	0	0	5	0	0	22	1	0	0	0	0	0	0	0	0	2	0	58	0	0	0	0
s186	0	0	0	0	0	0	0	5	0	0	0	0	0	0	0	0	0	2	0	0	0	0	0	0	0	0	0	0	0	0	0	0	0	4	0	0	0	0	0	2	0	0	0	0	37	0	0	1	0
s187	0	0	0	0	0	0	0	0	1	3	0	9	1	0	0	0	0	0	0	0	0	0	0	0	0	0	0	22	0	0	0	0	0	0	0	0	0	0	0	0	0	0	0	0	20	0	0	0	0
s188	0	0	1	0	0	0	0	15	0	0	0	0	0	0	0	1	0	0	0	0	0	0	0	3	0	0	83	5	3	0	0	0	5	29	0	4	13	2	0	0	0	0	0	0	1	1	0	2	0
s189	0	0	0	0	0	0	0	23	0	0	0	0	42	0	0	0	0	0	0	0	21	0	1	5	0	0	2	0	0	9	0	0	4	0	0	0	0	0	0	0	0	1	0	0	5	0	0	0	0
s190	0	0	0	0	0	0	0	29	0	0	0	4	16	0	0	0	0	0	0	3	2	0	0	4	0	0	0	0	0	15	0	0	0	0	0	0	0	0	0	0	0	0	0	0	22	0	0	0	0
s191	0	0	0	0	0	0	0	0	0	0	0	5	0	0	0	0	0	0	0	0	0	0	0	0	0	0	0	0	0	3	0	0	0	3	0	0	0	0	0	8	0	0	0	0	8	0	0	0	0
s192	0	0	0	0	0	0	3	0	0	0	0	11	3	0	0	3	0	0	0	0	0	0	0	10	0	0	75	0	0	0	0	0	4	36	0	0	14	0	0	0	0	0	1	0	0	1	0	0	0
s193	0	0	0	0	0	0	0	0	0	0	0	1	0	0	0	0	0	0	0	0	0	0	0	0	0	0	24	0	2	0	0	0	16	4	0	0	0	0	0	0	0	2	0	0	0	0	0	0	0
s194	0	0	0	0	0	0	0	0	0	0	0	6	4	0	0	0	0	0	0	4	18	0	0	7	0	0	2	0	0	15	0	0	9	0	1	0	3	0	0	0	0	0	2	0	6	0	0	0	0
s195	0	0	0	0	0	0	0	0	0	0	0	8	4	0	0	0	0	0	0	6	20	0	0	11	0	0	0	0	0	12	0	0	6	0	0	0	0	0	0	0	0	0	0	0	6	0	1	0	0
s196	0	0	0	0	0	0	0	5	0	0	0	0	0	0	0	0	0	0	0	0	0	0	0	1	0	0	0	0	0	0	0	0	0	0	0	0	0	0	0	1	0	0	1	0	8	0	0	0	0
s197	0	0	0	0	0	0	0	0	0	28	0	3	1	0	0	0	0	0	4	0	0	0	0	0	0	0	0	11	0	9	0	0	0	0	0	0	0	0	0	0	0	0	0	0	16	0	0	0	0
s198	0	0	0	0	0	0	0	4	0	0	0	2	0	0	0	0	0	0	5	0	0	0	0	1	0	0	87	2	0	0	0	0	11	0	0	0	1	0	0	0	0	0	0	0	0	0	0	0	0
s199	0	0	0	0	0	0	0	4	0	0	0	8	0	0	0	0	0	0	3	0	9	0	0	0	0	2	15	0	0	6	0	0	15	0	0	0	0	0	0	0	0	0	0	0	19	0	0	0	0
s200	0	0	0	0	0	0	0	11	0	0	0	0	1	0	0	0	0	0	4	1	11	0	0	8	1	0	0	0	0	2	0	0	4	0	0	0	0	0	0	0	0	0	0	0	54	0	0	0	0
s201	0	0	0	0	0	0	0	0	0	0	0	0	0	1	0	0	0	0	0	0	0	0	0	0	0	0	0	0	0	3	0	0	0	0	0	0	0	0	0	0	0	0	0	0	8	0	0	0	0
s202	0	0	0	0	0	0	0	0	0	0	0	3	0	0	0	0	0	0	0	0	0	0	0	0	0	0	0	3	0	0	0	0	0	0	0	0	0	0	0	0	0	0	0	0	3	0	0	0	0
s203	0	0	0	0	0	0	0	2	0	0	0	2	0	0	0	0	0	0	1	0	0	0	0	0	0	0	14	0	0	1	0	0	4	2	0	0	0	0	0	0	0	0	0	0	1	0	0	0	0
s204	0	0	0	0	0	0	0	4	0	0	0	12	7	0	0	0	0	0	5	0	0	0	0	0	0	2	1	0	0	3	0	0	5	0	0	0	0	0	0	0	0	0	0	0	11	0	0	1	0
s205	0	0	0	0	0	0	0	3	0	0	0	10	2	0	0	0	0	0	1	0	0	0	0	0	0	0	0	0	0	1	0	0	0	0	0	1	0	0	0	0	0	0	1	0	8	0	0	0	0
s206	0	0	0	0	0	0	0	2	0	0	0	2	1	0	0	1	0	0	0	0	0	0	0	0	0	0	0	0	0	1	0	0	0	2	0	0	0	0	0	5	1	0	0	0	9	0	0	0	0
s207	0	0	0	0	0	0	0	0	0	5	0	8	0	0	0	1	0	0	0	0	0	0	0	0	0	0	0	6	0	0	0	0	0	0	0	0	0	0	0	0	0	0	1	0	3	0	0	0	0
s208	0	0	0	0	0	0	0	2	0	0	0	3	1	0	0	0	0	0	0	0	0	0	0	0	0	0	13	0	3	0	2	0	1	1	0	2	1	0	0	0	0	0	0	0	0	0	0	0	0
s209	0	0	0	0	0	0	0	16	0	0	0	13	3	0	0	0	0	0	0	0	14	0	0	0	0	0	0	0	0	13	0	0	0	0	1	0	0	0	0	0	0	0	0	0	4	0	0	0	0
s210	0	0	0	0	0	0	0	20	0	0	0	20	5	1	0	0	0	0	0	0	7	0	0	0	0	1	0	0	0	7	0	0	1	4	1	1	0	0	0	0	0	1	3	0	16	0	0	1	0
s211	0	0	0	0	0	0	0	0	0	0	0	12	0	0	0	1	0	0	0	0	0	0	0	0	0	0	0	0	0	1	0	0	0	2	0	0	0	1	0	1	0	0	0	0	2	0	0	0	0
s212	0	0	0	0	0	0	0	0	0	0	0	4	0	0	0	1	0	0	0	0	0	1	0	0	0	0	41	0	0	0	3	0	0	2	0	3	7	0	0	0	0	0	2	0	1	0	0	0	0
s213	0	0	0	0	0	0	0	0	0	0	0	22	0	0	0	1	0	0	0	0	0	0	0	0	0	10	9	0	0	8	0	0	2	1	0	0	1	0	0	0	0	0	0	0	1	0	0	0	0
s214	0	0	0	0	0	0	0	0	0	1	0	64	1	0	0	0	0	0	0	0	17	0	0	0	0	0	0	0	0	5	0	0	1	0	0	0	1	0	0	0	0	0	0	0	20	0	0	0	0
s215	0	0	0	0	0	0	0	0	0	0	0	7	0	0	0	0	0	0	0	0	2	0	0	0	0	1	0	0	0	0	1	0	0	0	0	0	0	0	0	0	0	0	1	0	2	0	0	0	0
s216	0	0	0	0	0	0	0	7	0	0	0	0	0	0	0	0	0	0	0	0	0	0	0	1	0	0	0	0	0	1	0	0	0	0	0	0	0	0	3	0	0	0	1	0	9	0	0	0	0
s217	0	0	0	0	0	0	0	5	0	6	0	9	0	0	0	0	0	0	7	0	0	0	0	0	0	1	0	1	0	4	0	0	0	0	0	0	0	0	0	0	0	0	0	0	8	0	0	0	0
s218	0	0	0	0	0	0	0	8	0	0	0	3	0	1	0	0	0	0	4	0	0	1	0	0	0	2	27	0	0	0	0	0	5	0	0	0	0	0	0	0	0	0	1	0	1	0	0	0	0
s219	0	0	0	0	0	0	0	1	0	0	0	25	0	0	0	0	0	0	5	2	6	0	0	0	0	5	2	0	0	4	0	0	6	0	2	0	0	0	0	0	1	0	0	0	39	0	0	0	0
s220	0	0	0	0	0	0	0	15	0	0	0	8	2	0	0	0	0	0	4	0	0	1	0	0	0	1	0	0	0	1	0	0	0	0	0	0	0	0	0	0	0	0	0	0	19	0	0	0	0
s221	0	0	0	0	0	0	0	0	0	0	0	0	0	0	0	0	0	0	0	0	0	0	0	0	0	0	0	0	0	1	0	0	0	1	0	0	0	0	0	0	0	0	0	0	4	0	0	0	0
s222	0	0	0	0	0	0	0	0	0	0	0	0	0	0	0	0	0	0	0	0	0	0	0	0	0	0	0	0	0	1	0	0	0	0	0	0	0	0	0	0	0	2	0	0	0	0	0	0	0
s223	0	0	0	0	0	0	0	3	0	0	0	0	0	0	0	0	0	0	0	0	0	0	0	0	0	0	5	0	2	0	0	0	4	0	0	0	0	0	0	0	0	0	0	0	0	0	1	0	0
s224	0	0	0	0	0	0	0	2	0	0	0	0	0	0	0	0	0	0	3	0	0	0	0	0	0	0	1	0	0	2	0	0	1	0	0	0	0	0	2	0	0	0	0	0	3	0	0	0	0
s225	0	0	0	0	0	0	0	6	0	0	0	11	3	0	0	0	0	0	1	0	0	0	0	0	0	0	0	0	0	1	0	0	2	1	0	0	0	0	0	0	0	0	0	0	23	0	0	0	0
s226	0	0	0	0	0	0	0	3	0	0	0	0	0	0	0	0	0	1	0	0	0	0	0	0	0	0	0	0	0	0	1	0	0	0	0	0	0	0	1	0	0	0	0	0	41	0	0	0	0
s227	0	0	0	0	0	0	0	0	0	5	0	8	0	0	0	0	0	0	0	0	0	0	0	0	0	0	0	22	0	0	0	0	0	0	0	0	0	0	0	0	0	0	0	0	11	0	0	0	0
s228	0	0	0	0	0	0	0	3	0	0	0	5	0	0	0	4	0	0	0	0	0	0	0	0	0	0	53	3	4	0	15	0	7	21	0	1	6	0	0	0	0	0	0	0	0	0	0	0	0
s229	0	0	0	0	0	0	0	21	0	0	0	1	39	0	0	0	0	0	0	13	11	0	0	0	0	0	0	0	0	8	0	0	0	1	0	0	0	0	0	0	0	0	0	0	18	0	0	0	0
s230	0	0	0	0	0	0	0	2	0	0	0	16	25	0	0	0	0	0	0	4	22	0	0	0	0	0	0	0	0	29	0	0	0	0	0	0	0	0	0	0	0	0	0	0	11	1	0	0	0
s231	0	0	0	0	0	0	0	0	0	0	0	8	0	0	0	1	0	0	0	0	0	0	0	0	0	0	0	0	0	4	0	0	0	1	0	0	0	0	0	5	0	0	0	0	9	0	0	0	0
s232	0	0	0	0	0	0	0	0	0	0	0	10	1	0	0	0	0	0	0	0	0	0	0	0	0	0	101	6	6	0	1	0	4	24	0	2	17	0	0	0	0	0	2	0	0	0	0	0	0
s233	0	0	0	0	0	0	0	0	0	0	0	2	0	0	0	0	0	0	0	0	0	0	0	0	0	0	62	0	2	6	0	0	7	16	0	0	1	0	0	0	0	0	0	0	0	0	0	0	0
s234	0	0	0	0	1	0	0	0	0	0	0	24	17	0	0	0	0	0	0	1	15	0	0	0	0	0	14	0	0	18	0	0	7	0	0	0	0	0	0	0	0	0	0	0	8	0	0	1	0
s235	0	0	0	0	0	0	0	0	0	0	0	5	6	0	0	0	0	0	0	7	10	0	0	0	0	0	0	0	0	10	0	0	4	0	0	0	0	0	0	0	0	0	0	0	12	0	0	0	0
s236	0	0	0	0	0	0	0	7	0	0	0	0	0	0	0	0	0	0	0	0	0	0	0	0	0	0	0	0	0	1	0	0	0	0	0	0	0	0	0	0	0	0	0	0	14	0	0	0	0
s237	0	0	0	0	0	0	0	0	0	27	0	11	1	0	0	0	0	0	5	0	0	0	0	0	0	0	0	15	0	12	0	0	0	0	0	0	0	0	0	0	0	1	0	0	20	0	0	0	0
s238	0	0	0	0	0	0	0	6	0	0	0	2	0	0	0	0	0	0	5	0	0	0	0	0	0	0	164	0	0	0	0	0	16	0	0	0	1	0	0	0	0	0	0	0	1	0	0	0	0
s239	0	0	0	0	0	0	0	1	0	0	0	7	0	0	0	0	0	0	5	0	1	0	0	0	0	0	17	0	0	4	0	0	28	0	0	0	0	0	0	0	0	0	0	0	8	0	0	0	0
s240	0	0	0	0	0	0	0	4	0	0	0	2	0	0	0	0	0	0	1	13	34	0	0	0	0	0	0	0	0	2	0	0	0	0	0	0	0	0	0	0	0	0	0	0	18	0	0	0	0
s241	0	0	0	0	0	0	0	2	0	0	0	0	0	0	0	0	0	0	0	0	0	0	0	0	0	0	0	0	0	1	0	0	0	1	0	0	0	0	0	2	0	0	0	0	14	0	0	0	0
s242	0	0	0	0	0	0	0	1	2	5	0	14	7	0	0	0	0	0	0	0	0	0	0	0	0	0	0	13	0	0	0	0	0	0	0	0	0	0	0	0	0	0	0	0	8	0	0	0	0
s243	0	0	0	0	0	0	0	0	0	0	0	8	1	0	0	0	0	0	0	0	0	0	0	0	0	0	14	0	0	0	0	0	0	0	0	0	0	0	0	0	0	0	0	0	0	0	0	0	0
s244	0	0	0	0	0	0	0	4	0	0	0	0	1	0	0	0	0	0	0	0	2	0	0	0	0	1	4	0	0	3	0	0	2	0	0	0	0	0	0	0	0	0	0	0	7	0	0	0	0
s245	0	0	0	0	0	0	0	2	0	0	0	19	9	0	0	1	0	0	0	0	5	0	0	0	0	0	0	0	0	1	0	0	2	1	0	0	0	0	0	0	0	0	1	0	12	0	0	0	0
s246	0	0	0	0	0	0	0	0	0	0	0	1	0	0	0	0	0	0	0	0	0	0	0	0	0	0	0	0	0	5	0	0	0	20	0	0	0	0	0	15	0	0	0	0	17	0	0	2	0
s247	0	0	0	0	0	0	0	0	0	9	0	6	0	0	0	0	0	0	0	0	0	0	0	0	0	0	0	17	0	0	0	0	0	0	0	0	0	0	0	0	0	0	0	0	7	0	0	0	0
s248	0	0	0	0	0	0	0	5	0	0	0	3	0	0	0	0	0	0	0	0	0	0	0	0	0	0	23	0	2	3	2	0	2	26	0	0	0	0	0	0	0	0	0	0	0	0	0	0	0
s249	0	0	0	0	0	0	0	17	0	0	0	27	7	0	0	0	0	0	0	2	34	0	0	0	0	0	1	0	0	3	0	0	5	0	0	0	0	0	0	0	0	0	0	0	11	0	0	0	0
s250	0	0	0	0	0	0	0	11	0	0	0	9	2	0	0	0	0	0	0	0	20	0	0	0	0	0	0	0	0	7	0	0	0	1	0	1	0	0	0	0	0	0	0	0	13	0	0	0	0
s251	0	0	0	0	0	0	0	0	0	0	0	33	1	0	0	0	0	0	0	0	0	0	0	0	0	0	0	0	0	4	0	0	0	5	0	0	0	0	0	2	0	0	0	0	4	0	0	0	0
s252	0	0	0	0	0	0	0	0	0	0	0	10	1	1	0	2	0	0	0	0	0	0	1	0	0	0	48	0	0	0	4	0	1	4	0	0	3	0	0	0	0	0	5	0	0	0	0	0	0
s253	0	0	0	0	0	0	0	0	0	0	0	10	0	1	0	1	0	0	0	0	0	0	0	0	0	7	8	0	0	1	0	0	0	0	0	0	0	0	0	0	0	0	0	0	0	0	0	0	0
s254	0	0	0	0	0	0	0	0	0	0	0	70	5	0	0	1	0	0	0	0	17	0	0	0	0	0	0	0	0	7	0	0	2	0	0	0	0	0	0	0	0	0	0	0	5	0	0	0	0
s255	0	0	0	0	0	0	0	0	0	0	0	13	1	0	0	0	0	0	0	1	11	1	0	0	0	1	0	0	0	3	0	0	1	0	0	0	0	0	0	0	0	0	0	0	0	0	0	0	0
s256	0	0	0	0	0	0	0	7	0	0	0	0	0	0	0	0	0	1	0	0	0	0	0	0	0	0	0	0	0	0	0	0	0	0	0	0	0	0	0	1	0	0	1	0	10	0	0	0	0
s257	0	0	0	0	0	0	0	0	0	15	0	14	0	0	0	0	0	0	12	0	0	0	0	0	0	0	0	5	0	11	0	0	0	0	0	0	0	0	0	0	0	0	0	0	35	0	0	0	0
s258	0	0	0	0	0	0	0	12	0	0	0	0	0	0	0	2	0	0	0	0	0	0	0	0	0	1	26	0	0	0	0	0	5	0	0	0	0	0	0	0	0	0	0	0	0	0	0	0	0
s259	0	0	0	0	0	0	0	1	0	0	0	24	0	0	0	0	0	0	3	1	0	0	0	0	0	1	1	0	0	2	0	0	0	0	0	0	0	0	0	0	0	0	0	0	26	0	0	0	0
s260	0	0	0	0	0	0	0	18	0	0	0	2	1	0	0	0	0	0	1	0	26	1	0	0	0	0	0	0	0	7	0	0	0	0	0	0	0	0	0	0	0	0	0	0	38	0	0	0	0
s261	0	0	0	0	0	0	0	1	0	0	0	0	0	0	0	0	0	0	0	0	0	0	0	0	0	0	0	0	0	1	0	0	0	0	0	0	0	0	0	7	0	0	0	0	1	0	0	0	0
s262	0	0	0	0	0	0	0	0	0	1	0	9	2	0	0	0	0	0	0	0	0	0	0	0	0	0	0	8	0	1	0	0	0	0	0	0	0	0	0	0	0	1	0	0	3	0	0	0	0
s263	0	0	0	1	0	0	0	1	0	0	0	1	1	0	0	0	0	0	0	0	0	0	0	0	0	0	54	0	2	0	0	0	13	0	0	0	0	0	0	0	0	0	0	0	0	0	2	0	0
s264	0	0	0	0	0	0	0	0	0	0	0	4	0	0	0	0	0	0	5	0	1	0	0	0	0	0	4	0	0	7	0	0	3	0	0	0	4	0	0	0	0	0	0	0	2	0	0	0	0
s265	0	0	0	0	0	0	0	2	0	0	0	12	0	1	0	0	0	0	0	0	0	0	0	0	0	0	0	0	0	1	0	0	2	1	0	0	0	0	0	0	0	0	1	0	14	0	0	0	0
s266	0	0	0	0	0	0	0	10	0	0	0	0	0	0	0	0	0	0	0	0	0	0	0	0	0	0	0	0	0	2	0	0	0	1	0	0	0	0	0	3	0	2	0	0	31	0	0	7	0
s267	0	0	0	0	0	0	0	1	0	6	0	10	1	0	0	0	0	0	0	0	0	0	0	0	0	0	0	21	0	2	0	0	0	0	0	0	0	0	0	0	0	0	1	0	1	0	0	0	0
s268	0	0	0	0	0	0	0	27	0	1	0	7	0	0	0	5	0	0	0	0	0	0	1	0	0	0	79	1	33	6	2	0	39	14	0	0	20	2	0	0	0	0	2	0	0	0	0	0	0
s269	0	0	0	0	0	0	0	36	0	0	0	20	35	0	0	0	0	0	0	2	12	0	0	0	0	0	1	0	0	4	0	0	8	0	0	0	0	0	0	0	0	1	0	0	27	0	0	0	0
s270	0	0	0	0	0	0	0	11	0	0	0	15	13	0	0	0	0	0	0	3	19	0	0	0	1	1	0	0	0	24	0	0	5	5	0	0	0	0	0	0	0	1	0	0	7	0	0	0	0
s271	0	0	0	0	0	0	0	0	0	0	0	11	1	0	0	0	0	0	0	0	0	0	0	0	0	0	0	0	0	7	0	0	0	1	0	0	0	1	0	20	0	0	0	0	6	0	0	0	0
s272	0	0	0	0	0	0	0	0	0	2	0	20	0	0	0	14	0	0	0	0	0	0	0	2	0	0	61	5	3	4	3	0	12	44	0	12	47	0	0	0	0	2	24	0	0	0	0	0	0
s273	0	0	0	0	0	0	0	0	0	0	0	72	4	0	0	0	0	0	0	0	0	0	0	0	0	7	21	0	20	4	1	0	15	20	0	0	15	0	0	0	0	9	0	0	1	1	0	0	0
s274	0	0	0	0	0	0	0	0	0	0	0	52	16	0	0	1	0	0	0	3	8	1	0	0	0	13	3	0	1	19	0	0	11	0	0	0	0	0	0	0	0	1	1	0	16	1	0	0	0
s275	0	0	0	0	0	0	0	0	0	0	0	41	4	0	0	0	0	0	0	14	28	2	0	0	0	12	0	0	0	33	0	0	20	2	2	0	0	0	0	0	0	0	0	0	9	1	0	0	0
s276	0	0	0	0	0	0	0	28	0	0	0	0	0	0	0	0	0	1	0	0	0	0	0	0	0	0	0	0	0	0	0	0	0	0	0	0	0	0	0	9	0	0	0	0	30	0	0	0	0
s277	0	0	0	0	0	0	0	6	2	33	0	36	1	0	0	0	0	0	12	0	0	0	0	0	0	0	0	10	0	5	0	0	0	0	0	0	0	0	0	0	0	9	0	0	20	0	0	0	0
s278	0	0	0	0	0	0	0	15	0	0	0	4	0	0	0	0	0	0	5	0	0	0	0	0	0	1	40	2	0	0	0	0	30	0	0	0	1	0	0	0	0	0	0	0	0	0	0	0	0
s279	0	0	0	0	0	0	0	0	0	0	0	27	0	0	0	0	0	0	15	4	3	0	0	0	0	0	1	0	0	7	0	0	18	0	0	0	0	0	0	0	0	0	0	0	38	0	0	0	0
s280	0	0	0	0	0	0	0	9	0	0	0	16	1	0	0	0	0	0	4	4	42	0	0	0	0	0	0	0	0	12	0	0	2	0	0	0	0	0	0	0	0	0	0	0	27	0	0	0	0
s281	0	0	0	0	0	0	0	0	0	0	0	0	0	0	0	0	0	5	0	0	0	0	0	0	0	0	0	0	0	0	0	0	0	0	0	0	0	0	0	3	0	0	0	1	2	0	0	0	0
s282	0	0	0	0	0	0	0	0	0	10	0	1	0	0	0	0	0	0	0	0	0	0	0	0	0	0	0	2	0	0	0	0	0	0	0	0	0	0	0	0	0	2	0	0	11	0	0	0	0
s283	0	0	0	1	0	0	0	0	0	0	0	5	0	0	0	0	0	0	1	0	0	0	1	0	0	1	13	0	5	1	0	0	10	2	0	0	2	0	1	0	0	0	0	0	3	0	1	0	0
s284	0	0	0	0	0	0	0	0	0	0	0	1	0	1	0	0	0	0	2	0	0	0	0	0	0	0	2	0	11	1	0	0	6	0	1	0	0	0	0	0	1	0	0	0	7	0	0	0	0
s285	0	0	0	0	0	0	0	0	0	0	0	13	6	0	0	0	0	0	0	0	0	0	0	0	0	0	0	0	0	2	0	0	3	3	0	0	0	0	0	0	1	0	8	0	28	0	1	0	0
s286	0	0	0	0	0	0	0	2	0	0	0	1	0	0	0	0	0	9	0	0	0	0	0	0	0	0	0	0	0	3	0	0	0	0	0	1	0	0	5	8	13	1	0	4	6	0	0	0	0
s287	0	0	0	0	0	0	0	0	2	25	0	15	0	0	0	0	0	0	1	0	0	0	0	0	1	0	0	1	0	1	0	0	0	0	0	0	0	0	0	0	0	0	0	0	3	0	0	0	0
s288	0	0	0	0	1	0	0	0	0	0	1	2	1	0	0	6	0	0	0	0	0	0	0	0	0	0	65	0	37	0	15	0	38	4	0	1	15	1	0	0	0	0	1	0	0	0	0	0	0
s289	0	0	0	0	0	0	0	0	0	0	0	4	15	0	0	0	0	0	0	0	0	0	1	0	0	0	1	0	0	2	0	0	19	1	0	0	0	0	0	0	1	0	0	0	10	1	0	0	0
s290	0	0	0	1	0	0	0	0	0	0	0	11	11	0	0	0	0	0	0	0	1	0	0	0	0	0	0	0	0	10	0	0	3	1	0	1	0	0	0	0	2	0	2	0	15	0	0	0	0
s291	0	0	0	0	0	0	0	0	0	0	0	7	0	0	0	0	0	2	0	0	0	0	0	0	0	0	0	0	0	0	0	0	0	1	0	1	0	0	1	15	7	0	1	4	0	0	0	0	0
s292	0	0	0	0	0	0	0	0	0	8	0	8	1	0	0	0	0	0	0	0	0	0	0	0	0	0	20	0	10	3	0	0	7	6	0	6	20	0	0	0	0	0	1	0	0	0	0	0	0
s293	0	0	0	0	0	0	0	0	0	0	0	6	0	0	0	0	0	0	0	0	0	0	0	0	0	0	3	0	20	0	0	0	10	4	0	0	0	0	0	0	0	0	2	0	0	0	0	0	0
s294	0	0	0	0	0	0	0	0	0	0	0	12	3	0	0	0	0	0	0	0	1	0	0	0	1	0	1	0	0	0	0	0	4	0	0	0	0	0	0	0	0	0	2	0	2	0	0	0	0
s295	0	0	0	0	0	0	0	0	0	0	0	7	1	0	0	0	0	0	0	0	0	1	0	0	0	0	0	0	0	4	0	0	2	1	0	0	0	0	0	0	0	0	0	0	3	0	0	0	0
s296	0	0	0	0	0	0	0	0	0	0	0	0	0	0	0	0	0	4	0	0	0	0	0	0	0	0	0	0	0	1	0	0	0	0	0	0	0	0	2	3	0	0	1	0	4	0	0	0	0
s297	0	0	0	0	0	0	0	0	2	17	0	17	1	0	0	0	0	0	13	0	0	0	0	0	0	0	0	2	0	0	0	0	0	0	0	0	0	0	0	0	0	0	0	0	4	0	0	0	0
s298	0	0	0	0	0	0	0	3	0	0	0	1	0	0	0	0	0	0	2	0	0	0	0	0	0	0	22	0	0	0	0	0	15	1	0	0	2	0	0	0	0	0	0	0	4	0	0	0	0
s299	0	0	0	0	0	0	0	0	0	0	0	7	1	0	0	0	0	0	0	0	0	0	0	0	0	0	3	0	0	2	0	0	0	1	0	0	0	0	0	0	0	0	0	0	11	0	0	0	0
s300	0	0	0	0	0	0	0	0	0	0	0	3	2	0	0	0	0	0	0	0	0	0	0	0	0	0	0	0	0	1	0	0	1	0	0	0	0	0	0	0	0	0	0	0	7	0	0	0	0
s301	0	0	0	0	0	0	0	2	0	0	0	0	0	0	0	0	0	0	0	0	0	0	0	1	0	0	0	0	0	0	0	0	0	0	0	0	0	0	0	5	0	0	0	0	10	0	0	0	0
s302	0	0	0	0	0	0	0	0	0	6	0	1	0	0	0	0	0	0	0	0	0	0	0	0	0	0	0	14	0	0	0	0	0	0	0	0	1	0	0	0	0	0	0	0	6	0	0	0	0
s303	0	0	0	0	0	0	0	1	0	0	0	4	0	0	0	0	0	0	0	0	0	0	0	0	0	0	22	0	1	0	0	0	3	0	0	0	5	0	0	0	0	0	0	0	3	0	1	0	0
s304	0	0	0	0	0	0	0	1	0	0	0	4	0	0	0	0	0	0	2	0	0	0	0	0	0	0	12	0	1	1	0	0	7	1	0	0	0	0	0	0	4	0	0	0	5	0	0	0	0
s305	0	0	0	0	0	0	0	0	0	0	0	4	0	0	0	0	0	0	0	0	0	0	0	0	0	0	0	0	0	1	0	0	13	1	0	0	0	0	0	0	0	0	8	0	28	0	0	0	0
s306	0	0	0	0	0	0	0	3	0	0	0	0	0	0	0	2	0	0	0	0	0	0	0	0	0	0	0	0	0	1	1	0	0	1	0	1	0	0	1	16	0	0	1	0	11	0	0	0	0
s307	0	0	0	0	0	0	0	0	0	9	0	3	0	0	0	0	0	0	0	0	0	0	0	0	0	0	0	6	0	0	0	0	0	0	0	0	0	0	0	0	0	0	0	0	0	0	0	0	0
s308	0	0	0	0	0	0	0	7	0	0	0	1	0	0	0	1	1	0	0	0	0	0	0	0	0	0	43	0	5	2	0	0	4	2	0	2	2	0	0	0	0	0	0	0	0	0	0	0	0
s309	0	0	0	0	0	0	0	0	0	0	0	0	3	0	0	1	0	0	0	0	1	0	0	0	0	0	2	0	0	0	0	0	2	0	2	0	0	0	0	0	0	0	0	0	3	1	0	0	0
s310	0	0	0	0	0	0	0	4	0	0	0	1	0	0	0	0	0	0	0	0	1	0	0	0	0	1	1	0	0	1	0	0	0	0	1	6	0	0	0	0	0	0	0	0	9	0	0	0	0
s311	0	0	0	0	0	0	0	0	0	0	0	10	0	0	0	0	0	0	0	0	0	0	0	0	1	0	0	0	0	1	0	0	0	0	0	0	0	0	0	2	0	0	0	0	0	0	0	1	0
s312	0	0	0	0	0	0	0	0	0	0	0	10	1	0	0	0	0	0	0	0	0	0	0	2	0	0	49	0	2	1	0	0	0	6	0	0	10	0	0	0	0	0	5	0	3	0	0	0	0
s313	0	0	0	0	0	0	0	0	0	0	0	9	0	0	0	1	0	0	0	0	0	0	0	0	0	0	15	0	5	0	0	0	2	0	0	0	0	0	0	0	0	0	0	0	0	1	0	0	0
s314	0	0	0	0	0	0	0	0	0	0	0	7	0	0	0	0	0	0	0	0	0	0	0	0	0	1	2	0	0	0	4	0	2	0	0	0	0	0	0	0	0	0	0	0	0	2	0	1	0
s315	0	0	0	0	0	0	0	0	0	0	0	7	1	0	0	0	0	0	0	0	0	0	0	0	0	0	0	0	0	2	0	0	1	2	0	0	0	0	0	0	0	0	0	0	3	1	0	0	0
s316	0	0	0	0	0	0	0	5	0	0	0	0	0	0	0	0	0	0	0	0	0	0	0	0	0	0	0	0	0	1	0	0	0	0	0	0	0	0	2	4	0	0	0	0	2	0	0	0	0
s317	0	0	0	0	0	0	0	1	0	9	0	2	0	0	0	0	0	0	3	0	0	0	0	0	0	0	0	5	0	2	0	0	0	0	0	0	0	0	0	0	0	0	0	0	5	0	0	0	0
s318	0	0	0	0	0	0	0	1	0	0	0	2	0	0	0	0	0	0	1	0	0	0	0	0	0	0	61	0	0	0	0	0	5	0	0	0	2	0	0	0	0	0	0	0	0	0	0	0	0
s319	0	0	0	0	0	0	0	1	0	0	0	4	1	0	0	0	0	0	12	0	0	0	0	0	0	0	12	0	0	1	0	0	3	0	0	0	0	0	0	0	1	0	0	0	12	0	0	0	0
s320	0	0	0	0	0	0	0	1	0	0	0	0	0	0	0	0	0	0	1	0	0	0	0	0	0	0	0	0	0	1	0	0	2	0	0	0	0	0	0	0	0	0	0	0	20	0	0	0	0
[truncated: 12 more columns]

## Sheet: Environmental file
(note)							(Hour factorial)							(Weather)				Refaunation (3-levels factor)	(Ungulates (5-levels factor))
code	Year	Visit	Latitude	Longitude	Site	Hour linear	10h	11h	12h	13h	14h	15h	16h	Cloudiness	Wind	Nectar	Tanks	Refaunation	Horse	Aurochs	Neglect	Cattle	Wisent
s1	2016	1	50.2338	14.8864	S	10	1	0	0	0	0	0	0	2	1	2	0	refaunation	1	1	0	0	0
s2	2016	2	50.2338	14.8864	S	10	1	0	0	0	0	0	0	2	1	2	0	refaunation	1	1	0	0	0
s3	2016	3	50.2338	14.8864	S	10	1	0	0	0	0	0	0	2	1	2	0	refaunation	1	1	0	0	0
s4	2016	4	50.2338	14.8864	S	10	1	0	0	0	0	0	0	2	1	2	0	refaunation	1	1	0	0	0
s5	2016	5	50.2338	14.8864	S	10	1	0	0	0	0	0	0	2	1	1	0	refaunation	1	1	0	0	0
s6	2017	1	50.2338	14.8864	S	11	0	1	0	0	0	0	0	2	1	1	0	refaunation	1	1	0	0	0
s7	2017	2	50.2338	14.8864	S	10	1	0	0	0	0	0	0	2	1	2	0	refaunation	1	1	0	0	0
s8	2017	3	50.2338	14.8864	S	16	0	0	0	0	0	0	1	2	1	2	0	refaunation	1	1	0	0	0
s9	2017	4	50.2338	14.8864	S	12	0	0	1	0	0	0	0	2	1	2	0	refaunation	1	1	0	0	0
s10	2017	5	50.2338	14.8864	S	14	0	0	0	0	1	0	0	2	2	2	0	refaunation	1	1	0	0	0
s11	2018	1	50.2338	14.8864	S	13	0	0	0	1	0	0	0	2	2	1	0	refaunation	1	1	0	0	0
s12	2018	2	50.2338	14.8864	S	13	0	0	0	1	0	0	0	2	1	2	0	refaunation	1	1	0	0	0
s13	2018	3	50.2338	14.8864	S	13	0	0	0	1	0	0	0	2	1	2	0	refaunation	1	1	0	0	0
s14	2018	4	50.2338	14.8864	S	12	0	0	1	0	0	0	0	2	1	1	0	refaunation	1	1	0	0	0
s15	2018	5	50.2338	14.8864	S	12	0	0	1	0	0	0	0	2	1	1	0	refaunation	1	1	0	0	0
s16	2019	1	50.2338	14.8864	S	12	0	0	1	0	0	0	0	2	2	2	0	refaunation	1	1	0	0	0
s17	2019	2	50.2338	14.8864	S	12	0	0	1	0	0	0	0	2	1	2	0	refaunation	1	1	0	0	0
s18	2019	3	50.2338	14.8864	S	12	0	0	1	0	0	0	0	2	2	2	0	refaunation	1	1	0	0	0
s19	2019	4	50.2338	14.8864	S	12	0	0	1	0	0	0	0	1	2	2	0	refaunation	1	1	0	0	0
s20	2019	5	50.2338	14.8864	S	12	0	0	1	0	0	0	0	2	1	2	0	refaunation	1	1	0	0	0
s21	2016	1	50.2418	14.8823	S	12	0	0	1	0	0	0	0	2	2	1	1	neglect	0	0	1	0	0
s22	2016	2	50.2418	14.8823	S	11	0	1	0	0	0	0	0	1	2	1	1	neglect	0	0	1	0	0
s23	2016	3	50.2418	14.8823	S	12	0	0	1	0	0	0	0	2	1	1	1	neglect	0	0	1	0	0
s24	2016	4	50.2418	14.8823	S	11	0	1	0	0	0	0	0	2	1	1	1	neglect	0	0	1	0	0
s25	2016	5	50.2418	14.8823	S	11	0	1	0	0	0	0	0	2	1	1	1	neglect	0	0	1	0	0
s26	2017	1	50.2418	14.8823	S	12	0	0	1	0	0	0	0	2	1	1	1	neglect	0	0	1	0	0
s27	2017	2	50.2418	14.8823	S	11	0	1	0	0	0	0	0	2	1	1	1	neglect	0	0	1	0	0
s28	2017	3	50.2418	14.8823	S	14	0	0	0	0	1	0	0	2	1	1	1	neglect	0	0	1	0	0
s29	2017	4	50.2418	14.8823	S	10	1	0	0	0	0	0	0	2	1	1	1	neglect	0	0	1	0	0
s30	2017	5	50.2418	14.8823	S	15	0	0	0	0	0	1	0	2	1	1	1	neglect	0	0	1	0	0
s31	2018	1	50.2418	14.8823	S	11	0	1	0	0	0	0	0	2	2	1	1	neglect	0	0	1	0	0
s32	2018	2	50.2418	14.8823	S	11	0	1	0	0	0	0	0	2	1	2	1	neglect	0	0	1	0	0
s33	2018	3	50.2418	14.8823	S	11	0	1	0	0	0	0	0	2	1	1	1	neglect	0	0	1	0	0
s34	2018	4	50.2418	14.8823	S	10	1	0	0	0	0	0	0	2	1	1	1	neglect	0	0	1	0	0
s35	2018	5	50.2418	14.8823	S	14	0	0	0	0	1	0	0	2	1	1	1	neglect	0	0	1	0	0
s36	2019	1	50.2418	14.8823	S	11	0	1	0	0	0	0	0	2	2	1	0	neglect	0	0	1	0	0
s37	2019	2	50.2418	14.8823	S	11	0	1	0	0	0	0	0	2	1	1	0	neglect	0	0	1	0	0
s38	2019	3	50.2418	14.8823	S	11	0	1	0	0	0	0	0	2	2	2	0	neglect	0	0	1	0	0
s39	2019	4	50.2418	14.8823	S	11	0	1	0	0	0	0	0	1	2	1	0	neglect	0	0	1	0	0
s40	2019	5	50.2418	14.8823	S	10	1	0	0	0	0	0	0	2	1	1	0	neglect	0	0	1	0	0
s41	2016	1	50.2416	14.8862	S	13	0	0	0	1	0	0	0	2	2	2	2	neglect	0	0	1	0	0
s42	2016	2	50.2416	14.8862	S	12	0	0	1	0	0	0	0	1	2	3	2	neglect	0	0	1	0	0
s43	2016	3	50.2416	14.8862	S	12	0	0	1	0	0	0	0	2	1	3	2	neglect	0	0	1	0	0
s44	2016	4	50.2416	14.8862	S	12	0	0	1	0	0	0	0	2	1	3	2	neglect	0	0	1	0	0
s45	2016	5	50.2416	14.8862	S	12	0	0	1	0	0	0	0	2	1	2	2	neglect	0	0	1	0	0
s46	2017	1	50.2416	14.8862	S	13	0	0	0	1	0	0	0	2	1	3	2	neglect	0	0	1	0	0
s47	2017	2	50.2416	14.8862	S	12	0	0	1	0	0	0	0	2	1	3	2	neglect	0	0	1	0	0
s48	2017	3	50.2416	14.8862	S	14	0	0	0	0	1	0	0	2	1	2	2	neglect	0	0	1	0	0
s49	2017	4	50.2416	14.8862	S	10	1	0	0	0	0	0	0	2	1	3	2	neglect	0	0	1	0	0
s50	2017	5	50.2416	14.8862	S	16	0	0	0	0	0	0	1	2	1	3	2	neglect	0	0	1	0	0
s51	2018	1	50.2416	14.8862	S	11	0	1	0	0	0	0	0	2	2	2	2	neglect	0	0	1	0	0
s52	2018	2	50.2416	14.8862	S	10	1	0	0	0	0	0	0	2	1	3	2	neglect	0	0	1	0	0
s53	2018	3	50.2416	14.8862	S	10	1	0	0	0	0	0	0	2	1	3	2	neglect	0	0	1	0	0
s54	2018	4	50.2416	14.8862	S	10	1	0	0	0	0	0	0	2	1	3	2	neglect	0	0	1	0	0
s55	2018	5	50.2416	14.8862	S	14	0	0	0	0	1	0	0	2	1	1	2	neglect	0	0	1	0	0
s56	2019	1	50.2416	14.8862	S	10	1	0	0	0	0	0	0	2	2	1	0	neglect	0	0	1	0	0
s57	2019	2	50.2416	14.8862	S	10	1	0	0	0	0	0	0	2	1	1	0	neglect	0	0	1	0	0
s58	2019	3	50.2416	14.8862	S	10	1	0	0	0	0	0	0	2	1	2	0	neglect	0	0	1	0	0
s59	2019	4	50.2416	14.8862	S	10	1	0	0	0	0	0	0	1	2	2	0	neglect	0	0	1	0	0
s60	2019	5	50.2416	14.8862	S	10	1	0	0	0	0	0	0	2	1	1	0	neglect	0	0	1	0	0
s61	2016	1	50.244	14.89	S	13	0	0	0	1	0	0	0	2	1	1	2	neglect	0	0	1	0	0
s62	2016	2	50.244	14.89	S	12	0	0	1	0	0	0	0	1	2	1	2	neglect	0	0	1	0	0
s63	2016	3	50.244	14.89	S	12	0	0	1	0	0	0	0	2	1	2	2	neglect	0	0	1	0	0
s64	2016	4	50.244	14.89	S	12	0	0	1	0	0	0	0	2	1	2	2	neglect	0	0	1	0	0
s65	2016	5	50.244	14.89	S	12	0	0	1	0	0	0	0	2	1	1	2	neglect	0	0	1	0	0
s66	2017	1	50.244	14.89	S	13	0	0	0	1	0	0	0	2	1	2	2	neglect	0	0	1	0	0
s67	2017	2	50.244	14.89	S	12	0	0	1	0	0	0	0	2	1	2	2	neglect	0	0	1	0	0
s68	2017	3	50.244	14.89	S	14	0	0	0	0	1	0	0	2	1	3	2	neglect	0	0	1	0	0
s69	2017	4	50.244	14.89	S	10	1	0	0	0	0	0	0	2	1	3	2	neglect	0	0	1	0	0
s70	2017	5	50.244	14.89	S	16	0	0	0	0	0	0	1	2	1	2	2	neglect	0	0	1	0	0
s71	2018	1	50.244	14.89	S	10	1	0	0	0	0	0	0	2	2	2	2	neglect	0	0	1	0	0
s72	2018	2	50.244	14.89	S	10	1	0	0	0	0	0	0	2	1	3	2	neglect	0	0	1	0	0
s73	2018	3	50.244	14.89	S	10	1	0	0	0	0	0	0	2	1	3	2	neglect	0	0	1	0	0
s74	2018	4	50.244	14.89	S	10	1	0	0	0	0	0	0	2	1	2	2	neglect	0	0	1	0	0
s75	2018	5	50.244	14.89	S	15	0	0	0	0	0	1	0	2	1	2	2	neglect	0	0	1	0	0
s76	2019	1	50.2429	14.8907	S	10	1	0	0	0	0	0	0	2	2	1	0	neglect	0	0	1	0	0
s77	2019	2	50.244	14.8907	S	10	1	0	0	0	0	0	0	2	1	1	0	neglect	0	0	1	0	0
s78	2019	3	50.2429	14.8907	S	10	1	0	0	0	0	0	0	2	1	3	0	neglect	0	0	1	0	0
s79	2019	4	50.2429	14.8907	S	10	1	0	0	0	0	0	0	1	2	2	0	neglect	0	0	1	0	0
s80	2019	5	50.2429	14.8907	S	10	1	0	0	0	0	0	0	2	1	1	0	neglect	0	0	1	0	0
s81	2016	1	50.2345	14.894	S	10	1	0	0	0	0	0	0	2	1	2	0	refaunation	1	1	0	0	0
s82	2016	2	50.2345	14.894	S	10	1	0	0	0	0	0	0	2	1	2	0	refaunation	1	1	0	0	0
s83	2016	3	50.2345	14.894	S	10	1	0	0	0	0	0	0	2	1	3	0	refaunation	1	1	0	0	0
s84	2016	4	50.2345	14.894	S	10	1	0	0	0	0	0	0	2	1	3	0	refaunation	1	1	0	0	0
s85	2016	5	50.2345	14.894	S	10	1	0	0	0	0	0	0	2	1	1	0	refaunation	1	1	0	0	0
s86	2017	1	50.2345	14.894	S	10	1	0	0	0	0	0	0	2	1	2	0	refaunation	1	1	0	0	0
s87	2017	2	50.2345	14.894	S	10	1	0	0	0	0	0	0	2	1	3	0	refaunation	1	1	0	0	0
s88	2017	3	50.2345	14.894	S	16	0	0	0	0	0	0	1	2	1	2	0	refaunation	1	1	0	0	0
s89	2017	4	50.2345	14.894	S	12	0	0	1	0	0	0	0	2	1	3	0	refaunation	1	1	0	0	0
s90	2017	5	50.2345	14.894	S	14	0	0	0	0	1	0	0	2	2	3	0	refaunation	1	1	0	0	0
s91	2018	1	50.2345	14.894	S	13	0	0	0	1	0	0	0	2	2	3	0	refaunation	1	1	0	0	0
s92	2018	2	50.2345	14.894	S	13	0	0	0	1	0	0	0	2	1	2	0	refaunation	1	1	0	0	0
s93	2018	3	50.2345	14.894	S	13	0	0	0	1	0	0	0	2	1	3	0	refaunation	1	1	0	0	0
s94	2018	4	50.2345	14.894	S	12	0	0	1	0	0	0	0	2	1	2	0	refaunation	1	1	0	0	0
s95	2018	5	50.2345	14.894	S	12	0	0	1	0	0	0	0	2	1	2	0	refaunation	1	1	0	0	0
s96	2019	1	50.2356	14.8941	S	12	0	0	1	0	0	0	0	2	2	2	0	refaunation	1	1	0	0	0
s97	2019	2	50.2356	14.8941	S	12	0	0	1	0	0	0	0	2	1	3	0	refaunation	1	1	0	0	0
s98	2019	3	50.2356	14.8941	S	12	0	0	1	0	0	0	0	2	2	3	0	refaunation	1	1	0	0	0
s99	2019	4	50.2356	14.8941	S	12	0	0	1	0	0	0	0	1	2	3	0	refaunation	1	1	0	0	0
s100	2019	5	50.2356	14.8941	S	12	0	0	1	0	0	0	0	2	1	2	0	refaunation	1	1	0	0	0
s101	2016	1	50.238	14.8802	S	11	0	1	0	0	0	0	0	2	1	1	1	neglect	0	0	1	0	0
s102	2016	2	50.238	14.8802	S	11	0	1	0	0	0	0	0	2	1	2	1	neglect	0	0	1	0	0
s103	2016	3	50.238	14.8802	S	11	0	1	0	0	0	0	0	2	1	2	1	neglect	0	0	1	0	0
s104	2016	4	50.238	14.8802	S	11	0	1	0	0	0	0	0	2	1	2	1	neglect	0	0	1	0	0
s105	2016	5	50.238	14.8802	S	11	0	1	0	0	0	0	0	2	1	2	1	neglect	0	0	1	0	0
s106	2017	1	50.238	14.8802	S	12	0	0	1	0	0	0	0	2	1	1	1	neglect	0	0	1	0	0
s107	2017	2	50.238	14.8802	S	11	0	1	0	0	0	0	0	2	1	1	1	neglect	0	0	1	0	0
s108	2017	3	50.238	14.8802	S	15	0	0	0	0	0	1	0	2	1	2	1	neglect	0	0	1	0	0
s109	2017	4	50.238	14.8802	S	11	0	1	0	0	0	0	0	2	1	2	1	neglect	0	0	1	0	0
s110	2017	5	50.238	14.8802	S	15	0	0	0	0	0	1	0	2	1	2	1	neglect	0	0	1	0	0
s111	2018	1	50.238	14.8802	S	12	0	0	1	0	0	0	0	2	2	1	1	neglect	0	0	1	0	0
s112	2018	2	50.238	14.8802	S	12	0	0	1	0	0	0	0	2	1	1	1	neglect	0	0	1	0	0
s113	2018	3	50.238	14.8802	S	12	0	0	1	0	0	0	0	2	1	2	1	neglect	0	0	1	0	0
s114	2018	4	50.238	14.8802	S	11	0	1	0	0	0	0	0	2	1	2	1	neglect	0	0	1	0	0
s115	2018	5	50.238	14.8802	S	13	0	0	0	1	0	0	0	2	1	1	1	neglect	0	0	1	0	0
s116	2019	1	50.238	14.8802	S	11	0	1	0	0	0	0	0	2	2	1	0	neglect	0	0	1	0	0
s117	2019	2	50.238	14.8802	S	11	0	1	0	0	0	0	0	2	1	1	0	neglect	0	0	1	0	0
s118	2019	3	50.238	14.8802	S	11	0	1	0	0	0	0	0	2	2	1	0	neglect	0	0	1	0	0
s119	2019	4	50.238	14.8802	S	11	0	1	0	0	0	0	0	1	2	1	0	neglect	0	0	1	0	0
s120	2019	5	50.238	14.8802	S	11	0	1	0	0	0	0	0	2	1	1	0	neglect	0	0	1	0	0
s121	2016	1	50.2411	14.8786	S	12	0	0	1	0	0	0	0	2	1	1	1	neglect	0	0	1	0	0
s122	2016	2	50.2411	14.8786	S	11	0	1	0	0	0	0	0	1	2	1	1	neglect	0	0	1	0	0
s123	2016	3	50.2411	14.8786	S	11	0	1	0	0	0	0	0	2	1	3	1	neglect	0	0	1	0	0
s124	2016	4	50.2411	14.8786	S	11	0	1	0	0	0	0	0	2	1	2	1	neglect	0	0	1	0	0
s125	2016	5	50.2411	14.8786	S	11	0	1	0	0	0	0	0	2	1	2	1	neglect	0	0	1	0	0
s126	2017	1	50.2411	14.8786	S	12	0	0	1	0	0	0	0	2	1	1	1	neglect	0	0	1	0	0
s127	2017	2	50.2411	14.8786	S	11	0	1	0	0	0	0	0	2	1	1	1	neglect	0	0	1	0	0
s128	2017	3	50.2411	14.8786	S	15	0	0	0	0	0	1	0	2	1	1	1	neglect	0	0	1	0	0
s129	2017	4	50.2411	14.8786	S	11	0	1	0	0	0	0	0	2	1	2	1	neglect	0	0	1	0	0
s130	2017	5	50.2411	14.8786	S	15	0	0	0	0	0	1	0	2	1	1	1	neglect	0	0	1	0	0
s131	2018	1	50.2411	14.8786	S	12	0	0	1	0	0	0	0	2	2	1	1	neglect	0	0	1	0	0
s132	2018	2	50.2411	14.8786	S	11	0	1	0	0	0	0	0	2	1	1	1	neglect	0	0	1	0	0
s133	2018	3	50.2411	14.8786	S	11	0	1	0	0	0	0	0	2	1	1	1	neglect	0	0	1	0	0
s134	2018	4	50.2411	14.8786	S	11	0	1	0	0	0	0	0	2	1	1	1	neglect	0	0	1	0	0
s135	2018	5	50.2411	14.8786	S	14	0	0	0	0	1	0	0	2	1	1	1	neglect	0	0	1	0	0
s136	2019	1	50.2418	14.8794	S	11	0	1	0	0	0	0	0	2	2	1	0	neglect	0	0	1	0	0
s137	2019	2	50.2418	14.8794	S	11	0	1	0	0	0	0	0	2	1	1	0	neglect	0	0	1	0	0
s138	2019	3	50.2418	14.8794	S	11	0	1	0	0	0	0	0	2	2	1	0	neglect	0	0	1	0	0
s139	2019	4	50.2418	14.8794	S	11	0	1	0	0	0	0	0	1	2	1	0	neglect	0	0	1	0	0
s140	2019	5	50.2418	14.8794	S	11	0	1	0	0	0	0	0	2	1	1	0	neglect	0	0	1	0	0
s141	2016	1	50.2337	14.8831	S	11	0	1	0	0	0	0	0	2	1	3	0	refaunation	1	1	0	0	0
s142	2016	2	50.2337	14.8831	S	10	1	0	0	0	0	0	0	2	1	2	0	refaunation	1	1	0	0	0
s143	2016	3	50.2337	14.8831	S	10	1	0	0	0	0	0	0	2	1	3	0	refaunation	1	1	0	0	0
s144	2016	4	50.2337	14.8831	S	10	1	0	0	0	0	0	0	2	1	3	0	refaunation	1	1	0	0	0
s145	2016	5	50.2337	14.8831	S	10	1	0	0	0	0	0	0	2	1	2	0	refaunation	1	1	0	0	0
s146	2017	1	50.2337	14.8831	S	11	0	1	0	0	0	0	0	2	1	3	0	refaunation	1	1	0	0	0
s147	2017	2	50.2337	14.8831	S	10	1	0	0	0	0	0	0	2	1	3	0	refaunation	1	1	0	0	0
s148	2017	3	50.2337	14.8831	S	16	0	0	0	0	0	0	1	2	1	3	0	refaunation	1	1	0	0	0
s149	2017	4	50.2337	14.8831	S	12	0	0	1	0	0	0	0	2	1	3	0	refaunation	1	1	0	0	0
s150	2017	5	50.2337	14.8831	S	14	0	0	0	0	1	0	0	2	1	3	0	refaunation	1	1	0	0	0
s151	2018	1	50.2337	14.8831	S	13	0	0	0	1	0	0	0	2	2	3	0	refaunation	1	1	0	0	0
s152	2018	2	50.2337	14.8831	S	13	0	0	0	1	0	0	0	2	1	2	0	refaunation	1	1	0	0	0
s153	2018	3	50.2337	14.8831	S	12	0	0	1	0	0	0	0	2	1	2	0	refaunation	1	1	0	0	0
s154	2018	4	50.2337	14.8831	S	11	0	1	0	0	0	0	0	2	1	2	0	refaunation	1	1	0	0	0
s155	2018	5	50.2337	14.8831	S	13	0	0	0	1	0	0	0	2	1	1	0	refaunation	1	1	0	0	0
s156	2019	1	50.2349	14.8833	S	12	0	0	1	0	0	0	0	2	2	2	0	refaunation	1	1	0	0	0
s157	2019	2	50.2349	14.8833	S	12	0	0	1	0	0	0	0	2	1	3	0	refaunation	1	1	0	0	0
s158	2019	3	50.2349	14.8833	S	12	0	0	1	0	0	0	0	2	2	3	0	refaunation	1	1	0	0	0
s159	2019	4	50.2349	14.8833	S	12	0	0	1	0	0	0	0	1	2	3	0	refaunation	1	1	0	0	0
s160	2019	5	50.2349	14.8833	S	12	0	0	1	0	0	0	0	2	1	2	0	refaunation	1	1	0	0	0
s161	2016	1	50.2834	14.8798	N	11	0	1	0	0	0	0	0	1	1	1	0	refaunation	1	0	0	0	1
s162	2016	2	50.2834	14.8798	N	14	0	0	0	0	1	0	0	1	1	2	0	refaunation	1	0	0	0	1
s163	2016	3	50.2834	14.8798	N	15	0	0	0	0	0	1	0	2	2	2	0	refaunation	1	0	0	0	1
s164	2016	4	50.2834	14.8798	N	15	0	0	0	0	0	1	0	2	1	3	0	refaunation	1	0	0	0	1
s165	2016	5	50.2834	14.8798	N	11	0	1	0	0	0	0	0	2	1	2	0	refaunation	1	0	0	0	1
s166	2017	1	50.2834	14.8798	N	12	0	0	1	0	0	0	0	2	1	2	0	refaunation	1	0	0	0	1
s167	2017	2	50.2834	14.8798	N	14	0	0	0	0	1	0	0	2	1	2	0	refaunation	1	0	0	0	1
s168	2017	3	50.2834	14.8798	N	12	0	0	1	0	0	0	0	2	1	3	0	refaunation	1	0	0	0	1
s169	2017	4	50.2834	14.8798	N	15	0	0	0	0	0	1	0	2	1	3	0	refaunation	1	0	0	0	1
s170	2017	5	50.2834	14.8798	N	12	0	0	1	0	0	0	0	2	1	3	0	refaunation	1	0	0	0	1
s171	2018	1	50.2834	14.8798	N	15	0	0	0	0	0	1	0	2	2	2	0	refaunation	1	0	0	0	1
s172	2018	2	50.2834	14.8798	N	11	0	1	0	0	0	0	0	2	1	2	0	refaunation	1	0	0	0	1
s173	2018	3	50.2834	14.8798	N	14	0	0	0	0	1	0	0	2	1	2	0	refaunation	1	0	0	0	1
s174	2018	4	50.2834	14.8798	N	13	0	0	0	1	0	0	0	2	2	3	0	refaunation	1	0	0	0	1
s175	2018	5	50.2834	14.8798	N	11	0	1	0	0	0	0	0	2	1	1	0	refaunation	1	0	0	0	1
s176	2019	1	50.2834	14.8798	N	11	0	1	0	0	0	0	0	2	1	1	0	refaunation	1	0	0	0	1
s177	2019	2	50.2834	14.8798	N	12	0	0	1	0	0	0	0	2	1	2	0	refaunation	1	0	0	0	1
s178	2019	3	50.2834	14.8798	N	12	0	0	1	0	0	0	0	1	1	3	0	refaunation	1	0	0	0	1
s179	2019	4	50.2834	14.8798	N	12	0	0	1	0	0	0	0	1	2	3	0	refaunation	1	0	0	0	1
s180	2019	5	50.2834	14.8798	N	12	0	0	1	0	0	0	0	1	2	2	0	refaunation	1	0	0	0	1
s181	2016	1	50.2779	14.8879	N	15	0	0	0	0	0	1	0	1	2	0	0	cattle	0	0	0	1	0
s182	2016	2	50.2779	14.8879	N	14	0	0	0	0	1	0	0	1	2	1	0	cattle	0	0	0	1	0
s183	2016	3	50.2779	14.8879	N	14	0	0	0	0	1	0	0	2	2	1	0	cattle	0	0	0	1	0
s184	2016	4	50.2779	14.8879	N	14	0	0	0	0	1	0	0	2	1	1	0	cattle	0	0	0	1	0
s185	2016	5	50.2779	14.8879	N	11	0	1	0	0	0	0	0	2	1	2	0	cattle	0	0	0	1	0
s186	2017	1	50.2779	14.8879	N	11	0	1	0	0	0	0	0	2	1	2	0	cattle	0	0	0	1	0
s187	2017	2	50.2779	14.8879	N	14	0	0	0	0	1	0	0	2	1	1	0	cattle	0	0	0	1	0
s188	2017	3	50.2779	14.8879	N	11	0	1	0	0	0	0	0	2	1	2	0	cattle	0	0	0	1	0
s189	2017	4	50.2779	14.8879	N	14	0	0	0	0	1	0	0	2	1	2	0	cattle	0	0	0	1	0
s190	2017	5	50.2779	14.8879	N	11	0	1	0	0	0	0	0	2	1	2	0	cattle	0	0	0	1	0
s191	2018	1	50.2779	14.8879	N	15	0	0	0	0	0	1	0	2	2	1	0	neglect	0	0	1	0	0
s192	2018	2	50.2779	14.8879	N	12	0	0	1	0	0	0	0	2	1	1	0	neglect	0	0	1	0	0
s193	2018	3	50.2779	14.8879	N	14	0	0	0	0	1	0	0	2	1	1	0	neglect	0	0	1	0	0
s194	2018	4	50.2779	14.8879	N	12	0	0	1	0	0	0	0	2	2	1	0	neglect	0	0	1	0	0
s195	2018	5	50.2779	14.8879	N	12	0	0	1	0	0	0	0	2	1	1	0	neglect	0	0	1	0	0
s196	2019	1	50.2816	14.8868	N	11	0	1	0	0	0	0	0	2	1	1	0	neglect	0	0	1	0	0
s197	2019	2	50.2816	14.8868	N	11	0	1	0	0	0	0	0	2	1	1	0	neglect	0	0	1	0	0
s198	2019	3	50.2816	14.8868	N	11	0	1	0	0	0	0	0	2	1	2	0	neglect	0	0	1	0	0
s199	2019	4	50.2816	14.8868	N	11	0	1	0	0	0	0	0	1	2	2	0	neglect	0	0	1	0	0
s200	2019	5	50.2816	14.8868	N	11	0	1	0	0	0	0	0	1	2	1	0	neglect	0	0	1	0	0
s201	2016	1	50.2858	14.8686	N	12	0	0	1	0	0	0	0	1	1	1	0	refaunation	1	0	0	0	1
s202	2016	2	50.2858	14.8686	N	15	0	0	0	0	0	1	0	1	2	1	0	refaunation	1	0	0	0	1
s203	2016	3	50.2858	14.8686	N	16	0	0	0	0	0	0	1	2	2	2	0	refaunation	1	0	0	0	1
s204	2016	4	50.2858	14.8686	N	16	0	0	0	0	0	0	1	2	1	2	0	refaunation	1	0	0	0	1
s205	2016	5	50.2858	14.8686	N	10	1	0	0	0	0	0	0	2	1	1	0	refaunation	1	0	0	0	1
s206	2017	1	50.2858	14.8686	N	13	0	0	0	1	0	0	0	2	1	1	0	refaunation	1	0	0	0	1
s207	2017	2	50.2858	14.8686	N	15	0	0	0	0	0	1	0	2	1	1	0	refaunation	1	0	0	0	1
s208	2017	3	50.2858	14.8686	N	13	0	0	0	1	0	0	0	2	1	1	0	refaunation	1	0	0	0	1
s209	2017	4	50.2858	14.8686	N	16	0	0	0	0	0	0	1	2	1	2	0	refaunation	1	0	0	0	1
s210	2017	5	50.2858	14.8686	N	13	0	0	0	1	0	0	0	2	1	2	0	refaunation	1	0	0	0	1
s211	2018	1	50.2858	14.8686	N	16	0	0	0	0	0	0	1	2	2	1	0	refaunation	1	0	0	0	1
s212	2018	2	50.2858	14.8686	N	10	1	0	0	0	0	0	0	2	1	1	0	refaunation	1	0	0	0	1
s213	2018	3	50.2858	14.8686	N	15	0	0	0	0	0	1	0	2	1	1	0	refaunation	1	0	0	0	1
s214	2018	4	50.2858	14.8686	N	14	0	0	0	0	1	0	0	2	1	1	0	refaunation	1	0	0	0	1
s215	2018	5	50.2858	14.8686	N	10	1	0	0	0	0	0	0	2	1	1	0	refaunation	1	0	0	0	1
s216	2019	1	50.2858	14.8686	N	12	0	0	1	0	0	0	0	2	1	1	0	refaunation	1	0	0	0	0
s217	2019	2	50.2858	14.8686	N	13	0	0	0	1	0	0	0	2	1	1	0	refaunation	1	0	0	0	1
s218	2019	3	50.2858	14.8686	N	13	0	0	0	1	0	0	0	1	1	2	0	refaunation	1	0	0	0	1
s219	2019	4	50.2858	14.8686	N	13	0	0	0	1	0	0	0	1	2	2	0	refaunation	1	0	0	0	1
s220	2019	5	50.2858	14.8686	N	13	0	0	0	1	0	0	0	1	2	1	0	refaunation	1	0	0	0	1
s221	2016	1	50.2816	14.8868	N	15	0	0	0	0	0	1	0	1	2	1	0	cattle	0	0	0	1	0
s222	2016	2	50.2816	14.8868	N	13	0	0	0	1	0	0	0	1	2	1	0	cattle	0	0	0	1	0
s223	2016	3	50.2816	14.8868	N	14	0	0	0	0	1	0	0	2	2	1	0	cattle	0	0	0	1	0
s224	2016	4	50.2816	14.8868	N	14	0	0	0	0	1	0	0	2	1	1	0	cattle	0	0	0	1	0
s225	2016	5	50.2816	14.8868	N	12	0	0	1	0	0	0	0	2	1	1	0	cattle	0	0	0	1	0
s226	2017	1	50.2816	14.8868	N	11	0	1	0	0	0	0	0	2	1	2	0	cattle	0	0	0	1	0
s227	2017	2	50.2816	14.8868	N	13	0	0	0	1	0	0	0	2	1	1	0	cattle	0	0	0	1	0
s228	2017	3	50.2816	14.8868	N	11	0	1	0	0	0	0	0	2	1	2	0	cattle	0	0	0	1	0
s229	2017	4	50.2816	14.8868	N	14	0	0	0	0	1	0	0	2	1	2	0	cattle	0	0	0	1	0
s230	2017	5	50.2816	14.8868	N	11	0	1	0	0	0	0	0	2	1	2	0	cattle	0	0	0	1	0
s231	2018	1	50.2816	14.8868	N	15	0	0	0	0	0	1	0	2	2	1	0	neglect	0	0	1	0	0
s232	2018	2	50.2816	14.8868	N	12	0	0	1	0	0	0	0	2	1	2	0	neglect	0	0	1	0	0
s233	2018	3	50.2816	14.8868	N	14	0	0	0	0	1	0	0	2	1	2	0	neglect	0	0	1	0	0
s234	2018	4	50.2816	14.8868	N	12	0	0	1	0	0	0	0	2	2	2	0	neglect	0	0	1	0	0
s235	2018	5	50.2816	14.8868	N	12	0	0	1	0	0	0	0	2	1	1	0	neglect	0	0	1	0	0
s236	2019	1	50.2777	14.8891	N	11	0	1	0	0	0	0	0	2	1	1	0	neglect	0	0	1	0	0
s237	2019	2	50.2777	14.8891	N	11	0	1	0	0	0	0	0	2	1	1	0	neglect	0	0	1	0	0
s238	2019	3	50.2777	14.8891	N	11	0	1	0	0	0	0	0	2	1	1	0	neglect	0	0	1	0	0
s239	2019	4	50.2777	14.8891	N	11	0	1	0	0	0	0	0	1	2	1	0	neglect	0	0	1	0	0
s240	2019	5	50.2777	14.8891	N	11	0	1	0	0	0	0	0	1	2	1	0	neglect	0	0	1	0	0
s241	2016	1	50.2822	14.8739	N	11	0	1	0	0	0	0	0	1	1	1	0	refaunation	1	0	0	0	1
s242	2016	2	50.2822	14.8739	N	14	0	0	0	0	1	0	0	1	2	2	0	refaunation	1	0	0	0	1
s243	2016	3	50.2822	14.8739	N	16	0	0	0	0	0	0	1	2	2	1	0	refaunation	1	0	0	0	1
s244	2016	4	50.2822	14.8739	N	15	0	0	0	0	0	1	0	2	1	2	0	refaunation	1	0	0	0	1
s245	2016	5	50.2822	14.8739	N	10	1	0	0	0	0	0	0	2	1	1	0	refaunation	1	0	0	0	1
s246	2017	1	50.2822	14.8739	N	12	0	0	1	0	0	0	0	2	1	1	0	refaunation	1	0	0	0	1
s247	2017	2	50.2822	14.8739	N	14	0	0	0	0	1	0	0	2	1	1	0	refaunation	1	0	0	0	1
s248	2017	3	50.2822	14.8739	N	12	0	0	1	0	0	0	0	2	1	2	0	refaunation	1	0	0	0	1
s249	2017	4	50.2822	14.8739	N	15	0	0	0	0	0	1	0	2	1	2	0	refaunation	1	0	0	0	1
s250	2017	5	50.2822	14.8739	N	12	0	0	1	0	0	0	0	2	1	1	0	refaunation	1	0	0	0	1
s251	2018	1	50.2822	14.8739	N	15	0	0	0	0	0	1	0	2	2	1	0	refaunation	1	0	0	0	1
s252	2018	2	50.2822	14.8739	N	11	0	1	0	0	0	0	0	2	1	1	0	refaunation	1	0	0	0	1
s253	2018	3	50.2822	14.8739	N	15	0	0	0	0	0	1	0	2	1	1	0	refaunation	1	0	0	0	1
s254	2018	4	50.2822	14.8739	N	14	0	0	0	0	1	0	0	2	1	1	0	refaunation	1	0	0	0	1
s255	2018	5	50.2822	14.8739	N	11	0	1	0	0	0	0	0	2	1	1	0	refaunation	1	0	0	0	1
s256	2019	1	50.2822	14.8739	N	12	0	0	1	0	0	0	0	2	1	1	0	refaunation	1	0	0	0	1
s257	2019	2	50.2822	14.8739	N	12	0	0	1	0	0	0	0	2	1	2	0	refaunation	1	0	0	0	1
s258	2019	3	50.2822	14.8739	N	12	0	0	1	0	0	0	0	1	1	2	0	refaunation	1	0	0	0	1
s259	2019	4	50.2822	14.8739	N	12	0	0	1	0	0	0	0	1	2	1	0	refaunation	1	0	0	0	0
s260	2019	5	50.2822	14.8739	N	12	0	0	1	0	0	0	0	1	2	1	0	refaunation	1	0	0	0	1
s261	2016	1	50.2747	14.8897	N	14	0	0	0	0	1	0	0	2	2	1	1	cattle	0	0	0	1	0
s262	2016	2	50.2747	14.8897	N	13	0	0	0	1	0	0	0	1	2	1	1	cattle	0	0	0	1	0
s263	2016	3	50.2747	14.8897	N	14	0	0	0	0	1	0	0	2	1	2	1	cattle	0	0	0	1	0
s264	2016	4	50.2747	14.8897	N	13	0	0	0	1	0	0	0	2	1	2	1	cattle	0	0	0	1	0
s265	2016	5	50.2747	14.8897	N	12	0	0	1	0	0	0	0	2	1	1	1	cattle	0	0	0	1	0
s266	2017	1	50.2747	14.8897	N	11	0	1	0	0	0	0	0	2	1	2	1	cattle	0	0	0	1	0
s267	2017	2	50.2747	14.8897	N	13	0	0	0	1	0	0	0	2	2	2	1	cattle	0	0	0	1	0
s268	2017	3	50.2747	14.8897	N	11	0	1	0	0	0	0	0	2	1	3	1	cattle	0	0	0	1	0
s269	2017	4	50.2747	14.8897	N	14	0	0	0	0	1	0	0	2	1	3	1	cattle	0	0	0	1	0
s270	2017	5	50.2747	14.8897	N	10	1	0	0	0	0	0	0	2	1	3	1	cattle	0	0	0	1	0
s271	2018	1	50.2747	14.8897	N	14	0	0	0	0	1	0	0	2	2	2	1	neglect	0	0	1	0	0
s272	2018	2	50.2747	14.8897	N	13	0	0	0	1	0	0	0	2	1	3	1	neglect	0	0	1	0	0
s273	2018	3	50.2747	14.8897	N	13	0	0	0	1	0	0	0	2	1	3	1	neglect	0	0	1	0	0
s274	2018	4	50.2747	14.8897	N	11	0	1	0	0	0	0	0	2	2	3	1	neglect	0	0	1	0	0
s275	2018	5	50.2747	14.8897	N	13	0	0	0	1	0	0	0	2	1	2	1	neglect	0	0	1	0	0
s276	2019	1	50.2749	14.8886	N	10	1	0	0	0	0	0	0	2	1	2	1	neglect	0	0	1	0	0
s277	2019	2	50.2749	14.8886	N	10	1	0	0	0	0	0	0	2	1	2	1	neglect	0	0	1	0	0
s278	2019	3	50.2749	14.8886	N	10	1	0	0	0	0	0	0	2	1	2	1	neglect	0	0	1	0	0
s279	2019	4	50.2749	14.8886	N	10	1	0	0	0	0	0	0	1	2	2	1	neglect	0	0	1	0	0
s280	2019	5	50.2749	14.8886	N	10	1	0	0	0	0	0	0	1	2	2	1	neglect	0	0	1	0	0
s281	2016	1	50.2768	14.8764	N	14	0	0	0	0	1	0	0	2	1	1	0	refaunation	1	0	0	0	1
s282	2016	2	50.2768	14.8764	N	13	0	0	0	1	0	0	0	1	1	1	0	refaunation	1	0	0	0	1
s283	2016	3	50.2768	14.8764	N	13	0	0	0	1	0	0	0	2	1	2	0	refaunation	1	0	0	0	1
s284	2016	4	50.2768	14.8764	N	13	0	0	0	1	0	0	0	2	1	2	0	refaunation	1	0	0	0	1
s285	2016	5	50.2768	14.8764	N	12	0	0	1	0	0	0	0	2	1	2	0	refaunation	1	0	0	0	1
s286	2017	1	50.2768	14.8764	N	10	1	0	0	0	0	0	0	2	1	2	0	refaunation	1	0	0	0	1
s287	2017	2	50.2768	14.8764	N	13	0	0	0	1	0	0	0	2	1	2	0	refaunation	1	0	0	0	1
s288	2017	3	50.2768	14.8764	N	10	1	0	0	0	0	0	0	2	1	2	0	refaunation	1	0	0	0	1
s289	2017	4	50.2768	14.8764	N	13	0	0	0	1	0	0	0	2	1	3	0	refaunation	1	0	0	0	1
s290	2017	5	50.2768	14.8764	N	10	1	0	0	0	0	0	0	2	1	1	0	refaunation	1	0	0	0	1
s291	2018	1	50.2768	14.8764	N	14	0	0	0	0	1	0	0	2	1	1	0	refaunation	1	0	0	0	1
s292	2018	2	50.2768	14.8764	N	13	0	0	0	1	0	0	0	2	1	1	0	refaunation	1	0	0	0	1
s293	2018	3	50.2768	14.8764	N	13	0	0	0	1	0	0	0	2	1	1	0	refaunation	1	0	0	0	1
s294	2018	4	50.2768	14.8764	N	10	1	0	0	0	0	0	0	2	1	1	0	refaunation	1	0	0	0	1
s295	2018	5	50.2768	14.8764	N	13	0	0	0	1	0	0	0	2	1	1	0	refaunation	1	0	0	0	1
s296	2019	1	50.2772	14.8753	N	10	1	0	0	0	0	0	0	2	1	1	0	refaunation	1	0	0	0	1
s297	2019	2	50.2772	14.8753	N	10	1	0	0	0	0	0	0	2	1	1	0	refaunation	1	0	0	0	1
s298	2019	3	50.2772	14.8753	N	10	1	0	0	0	0	0	0	2	1	1	0	refaunation	1	0	0	0	1
s299	2019	4	50.2772	14.8753	N	10	1	0	0	0	0	0	0	1	2	1	0	refaunation	1	0	0	0	1
s300	2019	5	50.2772	14.8753	N	10	1	0	0	0	0	0	0	1	2	1	0	refaunation	1	0	0	0	1
s301	2016	1	50.2889	14.8657	N	12	0	0	1	0	0	0	0	1	1	1	0	neglect	0	0	1	0	0
s302	2016	2	50.2889	14.8657	N	15	0	0	0	0	0	1	0	1	2	1	0	neglect	0	0	1	0	0
s303	2016	3	50.2889	14.8657	N	16	0	0	0	0	0	0	1	2	2	2	0	neglect	0	0	1	0	0
s304	2016	4	50.2889	14.8657	N	16	0	0	0	0	0	0	1	2	1	2	0	neglect	0	0	1	0	0
s305	2016	5	50.2889	14.8657	N	10	1	0	0	0	0	0	0	2	1	1	0	neglect	0	0	1	0	0
s306	2017	1	50.2889	14.8657	N	13	0	0	0	1	0	0	0	2	1	1	0	neglect	0	0	1	0	0
s307	2017	2	50.2889	14.8657	N	15	0	0	0	0	0	1	0	2	1	1	0	neglect	0	0	1	0	0
s308	2017	3	50.2889	14.8657	N	13	0	0	0	1	0	0	0	2	1	2	0	neglect	0	0	1	0	0
s309	2017	4	50.2889	14.8657	N	16	0	0	0	0	0	0	1	2	1	2	0	neglect	0	0	1	0	0
s310	2017	5	50.2889	14.8657	N	13	0	0	0	1	0	0	0	2	1	1	0	neglect	0	0	1	0	0
s311	2018	1	50.2889	14.8657	N	16	0	0	0	0	0	0	1	2	2	1	0	neglect	0	0	1	0	0
s312	2018	2	50.2889	14.8657	N	10	1	0	0	0	0	0	0	2	1	1	0	neglect	0	0	1	0	0
s313	2018	3	50.2889	14.8657	N	16	0	0	0	0	0	0	1	2	1	1	0	neglect	0	0	1	0	0
s314	2018	4	50.2889	14.8657	N	14	0	0	0	0	1	0	0	2	1	1	0	neglect	0	0	1	0	0
s315	2018	5	50.2889	14.8657	N	10	1	0	0	0	0	0	0	2	1	1	0	neglect	0	0	1	0	0
s316	2019	1	50.2885	14.8669	N	13	0	0	0	1	0	0	0	2	1	1	0	neglect	0	0	1	0	0
s317	2019	2	50.2885	14.8669	N	13	0	0	0	1	0	0	0	2	1	1	0	neglect	0	0	1	0	0
s318	2019	3	50.2885	14.8669	N	13	0	0	0	1	0	0	0	1	1	2	0	neglect	0	0	1	0	0
s319	2019	4	50.2885	14.8669	N	13	0	0	0	1	0	0	0	1	2	1	0	neglect	0	0	1	0	0
s320	2019	5	50.2885	14.8669	N	13	0	0	0	1	0	0	0	1	2	1	0	neglect	0	0	1	0	0

## Sheet: traits
	LIFE HISTORY TRAITS (Bartonova et al. 2014)									CLIMATIC NICHE TRAITS (Schweiger et al. 2014)																		CONSERVATION ATTRIBUTES (Combining Bartonovat at al. 2014, Schweiger et al. 2014, and Hejda et al. 2017)
name	Wing span	Host plant form	Voltinism	Fertility	Mobility	Density	Overwintering stage	Diet breadth	Flight period length	Annual temperature	Annual temperature niche breadth [NB]	Ceninentality	Continentality NB	Precipitation	Precipitation NB	Oceanity	Oceanity NB	Winter GDD	Winter GDD NB	Spring GDD	Spring GDD NB	Early summer GDD	Early summer GDD NB	Summer GDD	Summer GDD NB	Water availability	Water availability NB	Present CZ distribution	Past CZ distribution	CZ distribution trend	Global range size	Euroean range	Red list status CZ
acaciae	15	3	1	4.1	5	3.7	1	1	2	10.21	2.67	18.46	2.41	778.02	212.43	59.75	23.74	60.54	66.14	273.33	156.84	911.36	287.27	1807.39	444.62	0.41	0.1	98	104	-0.0576923	3	349	1
adippe	28	1	1	3	4	3	1	1	2	8.37	3.1	18.68	3.16	772.92	250.2	57.36	26.4	44.15	49.09	193.05	140.94	737.77	278.71	1526.19	444.8	0.43	0.11	285	283	0.00706714	4	888	3
aegeria	20.5	2	2.5	2	4	4	2.5	1	6	9.71	3.44	17.69	3.54	775.84	277.93	61.64	31.01	74.06	87.13	271.34	210.33	865.13	362.26	1709.56	555.29	0.43	0.12	470	435	0.0804598	3	1178	1
agestis	13	1	2	4	4	4.5	2	1	5	10.16	2.89	17.75	2.99	773.49	241.58	61.05	30.01	68.09	70.65	275.38	166	900.35	310.26	1772.48	488.55	0.42	0.11	270	205	0.317073	4	700	1
aglaja	28	1	1	5	3	3	2	1	3	7.79	3.5	18.37	3.95	814.41	344.77	59.28	30.75	40.84	42.41	175.53	132.29	682.91	290.87	1427.01	480.61	0.46	0.13	405	434	-0.0668203	4	1132	1
alceae	14.5	1	3	2	6	3	2	1	5	11.14	3.23	17.86	2.86	746.08	219.51	65.72	32.45	95.41	101.68	348.44	222.56	1023.42	362.01	1961.59	539.4	0.4	0.1	81	122	-0.336066	4	615	3
alcon	18	1	1	6	2	5	2	1	2	8.8	2.41	17.76	2.39	852.71	247.47	58.4	26.19	42.39	37.19	202.4	109.11	752.04	237.95	1541.19	388.1	0.46	0.12	36	55	-0.345455	4	354	5
alfacariensis	24	1	2.5	5	4	5	2	1	4	9.94	2.78	18.33	2.34	811.35	256.04	58.58	24.3	55.66	54.2	260.07	143.05	877.48	288.07	1756.06	466.36	0.43	0.13	136	196	-0.306122	3	494	1							European range size	CZ Red list status
amandus	16	1	1	5	6	4	2	1	2	7.66	3.35	19.67	2.83	706.32	194.55	53.34	19.95	36.17	38.83	159.87	133	688.92	282.12	1463.91	456.61	0.41	0.09	291	357	-0.184874	4	544	1
arcania	18.5	2	1	3	3	5	2	1	2.5	9.04	2.63	18.79	2.52	772.28	236.03	58.04	24.38	44.25	44.18	218.37	126.47	805.92	259.68	1635.37	418.52	0.42	0.11	263	359	-0.267409	3	736	1
argiolus	15	3	2.5	3	5	2.5	3	2	6	9.14	3.81	18.23	3.64	763.1	273.13	61.13	31.6	66.88	81.49	247.97	204.05	823.54	364.4	1647.86	562.69	0.43	0.11	453	398	0.138191	5	1190	1
argus	13.5	1	2	1	3	5.5	1	2	5	8.61	3.48	18.57	3.4	778.56	265.75	59.22	29.32	50.78	59.6	212.27	162.54	767.11	313.2	1567.74	495.92	0.43	0.12	226	272	-0.169118	4	991	1
argyrognomon	16	1	2	4.1	3	3.7	1	1	4	9.51	2.23	19.23	2.24	766.48	219.11	57.03	20.78	41.63	35.43	235.7	105.75	861.32	222.2	1727.85	358.19	0.41	0.1	115	136	-0.154412	2	290	1
atalanta	30	2	1.5	5	9	0.5	5	1	12	9.07	3.85	17.96	3.83	785.78	318.38	62.13	33.03	67.11	83.84	246.03	209.91	811.13	378.79	1624.14	587.39	0.44	0.12	609	510	0.194118	5	1343	1
bellargus	15.5	1	2	6	3	4.5	2	1	5	10.19	3.09	17.92	2.77	800.09	242.69	62.71	27.98	71.31	81.78	288.08	191.11	910.75	332.3	1792.5	513.92	0.43	0.12	84	197	-0.573604	3	601	3
brassicae	30.5	1	3	5	7	3	3	2	8	9.29	3.83	17.82	3.73	789.63	319.99	62.87	33.39	70.94	87.29	256.1	216.19	829.69	384.7	1652.72	594.51	0.44	0.13	602	501	0.201597	4	1353	1
c-album	23	3	2	3	6	1	4	2	8	8.6	3.36	18.61	3.33	759.35	248.3	57.08	26.78	49.98	56.37	210.69	156.24	767.29	305.18	1567.43	486.62	0.43	0.11	569	499	0.140281	4	1098	1
cardamines	21.5	1	1	2	4	3	3	1	2.5	8.3	3.88	18.52	4.03	778.77	299.1	58.79	29.62	51.98	63.85	208.44	172.03	745.66	336.26	1525.06	537.06	0.44	0.12	533	477	0.1174	4	1245	1
cardui	28	1	3.5	5	9	0	5	2	12	9.04	4.12	18.17	4.01	770.51	296.33	61.8	31.8	68.81	86.1	250.06	214.88	817.93	389.31	1634.62	603.45	0.43	0.12	592	486	0.218107	5	1373	1
comma	14.5	2	1	2	3	4	1.5	1	1.5	8.47	3.19	18.43	2.81	769.27	231.66	55.86	25.89	44.66	47.84	199.17	138.6	745.92	286.84	1534.23	465.01	0.43	0.12	166	297	-0.441077	5	807	3
coridon	16.5	1	1	4	4	5.5	1	1	3	9.31	2.53	18.26	2.66	801.21	240.64	58.22	23.47	46.92	41.91	228.23	115.73	817.91	249.76	1649.97	409.4	0.44	0.12	165	261	-0.367816	3	575	1
crocea	25	1	3.5	6	8	3	5	1	12	10.69	3.33	17.12	3.32	798.28	283.96	66.09	33.01	90.63	96.61	321.3	221.86	951.81	380.36	1843.76	582.02	0.43	0.13	314	288	0.0902778	3	1028	1
daphnis	18.5	1	1	4.1	3	3.7	1	1	2	9.58	2.88	19.25	2.1	773.06	240.16	65.88	24.55	43.99	44.23	238.08	127.36	866.31	281.97	1739.94	465.02	0.41	0.12	97	172	-0.436047	3	305	3
dia	16.5	1	2.5	3	5	3	2	1	5	9.28	2.39	18.79	2.57	784.27	234.05	57.15	21.43	44.36	40.82	230.05	113.71	832.35	238.9	1673.79	388	0.43	0.12	427	369	0.157182	4	554	1
dispar	19	1	1.5	6	4	3	2	1	6	9.34	2.13	19.77	2.66	706.61	186.52	51.49	17.71	39.52	31	232.4	99.2	867.03	213.56	1731.35	344.44	0.39	0.1	256	117	1.18803	4	383	1
edusa	22.5	1	3	4.1	8	3.7	3	1	7	10.43	3.55	18.28	3	730.71	225.18	63.94	30	84.29	96.63	311.79	223.86	956.93	374.72	1862.09	566.77	0.4	0.11	277	266	0.0413534	4	921	1
galathea	24.5	2	1	3	5	5	2	1	3	9.71	2.55	18.25	2.95	782.6	237.05	57.81	23.94	53.89	50.71	249.61	127.97	861.83	261.53	1717.31	424.16	0.43	0.12	576	501	0.149701	3	802	1
glycerion	17	2	1.5	2	2	5	2	1	3.5	8.06	2.63	19.97	2.77	736.54	234.13	57.6	21.26	31.4	30.52	181.36	107.18	745.03	239.43	1540.16	383.28	0.42	0.12	420	418	0.00478469	4	574	1
hyperantus	22	2	1	5	3	5	2	1	2	7.9	2.7	18.62	3.8	770.27	275.96	53.02	22.49	36.32	31.56	171.6	105.84	695.13	238.43	1447.61	384.77	0.44	0.12	621	495	0.254545	4	1002	1
icarus	16	1	2.5	5	4	4.5	2	1	6	9.07	4.11	17.97	3.81	789.28	313.87	62.79	32.53	69.41	86.06	251.54	215.2	817.07	394.18	1631.23	617.02	0.44	0.13	600	495	0.212121	4	1476	1
io	28	2	1	9	7	1	4	1	12	8.84	2.91	18.08	3.7	787.83	283.68	57.65	28.17	50.47	52.67	213.46	143.63	771.52	281.83	1570.61	450.25	0.44	0.12	642	533	0.204503	4	1136	1
iris	34	4	1	3	3	2	2	1	3	8.51	2	18.4	2.89	774.96	225.6	54.58	22.78	37.83	32.06	191.14	90.48	744.5	190.83	1527.4	305.74	0.43	0.11	379	412	-0.0800971	4	571	1
jurtina	23.5	2	1	6	4	5.5	2	1	4	9.85	3.29	17.44	3.43	797.53	311.27	63.13	32.95	74.41	86.8	273.13	207.76	868.71	360.83	1715.27	554.74	0.43	0.12	635	496	0.280242	3	1289	1
juvernica	21.5	1	2	4.1	6	3.7	3	1	5	9.11	3.92	18.5	3.57	770.01	266.77	62.26	31.21	65.54	80.75	249.83	202.95	830.47	368.09	1660.49	572.84	0.43	0.12	371	234	0.58547	3	1089	1
lathonia	21	1	3	6	7	3	2.5	1	7	9.33	3.08	18.45	2.72	748.91	228.31	58.35	27.38	56.4	64.5	239.06	165.92	832.27	307.74	1672.91	485.15	0.41	0.11	514	457	0.124726	4	976	1
levana	17.5	2	2	6	5	3	3	1	5	8.62	1.97	18.89	2.71	739.43	207	51.74	18.63	37.15	29.27	197.8	89.76	771.83	195.18	1572.11	311.89	0.42	0.11	605	499	0.212425	4	626	1
lineola	13	2	1	4	4	5.5	2	1	3	8.69	3.19	18.63	3.24	736.42	211.42	55.06	24.27	51.39	60.64	212.62	160.41	774.24	294.86	1580.48	459.07	0.42	0.1	564	407	0.385749	4	926	1
machaon	35	1	2.5	3	5	1	3	1	7	9.28	4.08	18.73	3.36	737.43	228.58	60.69	29.6	70.19	89.34	261.58	220.18	856.1	389.15	1703.42	595.74	0.42	0.11	522	468	0.115385	5	1224	1
malvae	12	1	1.5	2	3	4	3	1	5	8.74	3.37	18.52	3.29	765.57	258.51	57.87	27.78	52.7	62.73	217.13	167.86	779.16	316.31	1586.11	497.31	0.43	0.11	343	409	-0.161369	4	959	1
medusa	22.5	2	1	3	3	5	2	1	2	8.4	2.27	18.98	2.04	823.66	253.63	61.4	23.09	29.86	27.43	188.69	93.37	752.96	227.37	1541.98	378.57	0.45	0.13	308	371	-0.169811	4	361	1
megera	22	2	2.5	2	4	3	2.5	1	8	10.39	3.13	17.37	3.32	775.99	259.65	63.22	31.05	81.72	90.48	301.36	208.8	924.53	354.93	1802.04	542.47	0.42	0.12	464	437	0.0617849	3	1053	1
minimus	11	1	2	3	2	4	2	1	5	8.76	3.26	17.77	3.26	817.26	286.35	59.04	28.4	51.43	59.88	212.48	158.53	758.28	313.07	1547.59	503.84	0.45	0.13	178	283	-0.371025	4	753	1
napi	20	1	3	3	7	4	3	1	6	8.21	4	18.41	4.07	793.11	323.27	59.44	30.79	51.84	61.8	206.68	169.09	737.5	340.48	1509.63	550.17	0.45	0.13	647	532	0.216165	5	1405	1
palaemon	14	2	1	2	3	4	2	1	1.5	6.9	3.35	19.7	3.68	785.21	295.39	55.99	24.65	29.32	27.02	149.06	103.86	643.1	246.96	1363.47	400.8	0.46	0.12	421	409	0.0293399	5	585	1
pamphilus	15	2	3	3	3	4	2	1	7	8.96	3.89	18.13	3.85	793.06	323.22	62.12	32.66	63.99	79.79	240.92	201.82	804.59	369.99	1615.01	579.85	0.44	0.13	605	487	0.2423	4	1371	1
paphia	31	1	1	3	4	2	2	1	3.5	9.02	2.91	18.13	3.36	777.2	249.17	57.91	26.42	52.31	54.72	219.91	146.07	788.3	281.96	1601.15	448.78	0.43	0.12	503	471	0.0679406	4	1024	1
phlaeas	13.5	1	2.5	4	4	4	2	1	6	9.29	3.94	17.83	3.67	787.04	322.24	63.17	33.46	71.23	87.4	258.2	215.75	832.59	390.93	1656.91	609.5	0.44	0.13	500	476	0.0504202	5	1340	1
podalirius	36	3	2.5	4	4	1	3	1	6	10.87	3.4	17.94	2.79	780.33	247.77	67.23	32.9	89.87	97.41	333.72	221.25	994.34	370.78	1918.99	560.35	0.42	0.12	188	230	-0.182609	4	755	3
polychloros	28.5	4	1	8	6	1	4	2	12	9.68	3	17.92	3.04	760.71	238.89	60.5	29.88	64.47	73.37	258.33	179.09	857.89	318.16	1705.82	493.47	0.42	0.11	210	404	-0.480198	4	845	1
pruni	15.5	3	1	1	1	5	1	1	1.5	8.31	2.27	19.17	2.82	735.19	200.41	50.98	19.11	36.13	29.75	187.14	98.47	748.68	200.82	1539.92	311.94	0.42	0.1	170	224	-0.241071	4	408	1
rapae	25	1	3	3	7	4	3	2	5	9.63	3.67	17.78	3.67	778.96	294.05	62.42	31.86	74.52	88.77	270.15	216.18	861.07	378.91	1704	582.29	0.43	0.12	644	496	0.298387	4	1363	1
rhamni	28	3	1	5	7	2	4	1	12	8.81	3.38	18.38	3.62	772.47	264.09	58.63	28.85	55.27	66.39	223.22	172.01	785.54	317.33	1592.14	496.82	0.43	0.12	612	525	0.165714	4	1177	1
rubi	14	3	1	4	4	4	3	2	2	8.57	4.08	18.33	4.05	780.87	323	61.2	32.41	60.79	78.67	227	201.38	774.05	374.34	1565.77	586.8	0.44	0.13	251	344	-0.270349	4	1192	1
sertorius	12	1	2	2	2	5	2	1	4	10.44	3.36	16.96	2.14	849.15	253.39	66.09	33.37	85.94	90.63	308.23	215.57	914.43	364.16	1793.65	555.07	0.45	0.12	77	122	-0.368852	4	380	3
spini	15	3	1	3	3	3	1	1	2	10.22	3.21	18.34	2.57	787.42	260.52	66.04	29.37	71.01	86.48	289.94	201.4	925.34	346.32	1818.96	530.17	0.42	0.12	60	108	-0.444444	3	483	3
sylvanus	15.5	2	2	3	4	4	2	1	3	8.58	3.31	18.5	3.4	777.08	265.12	57.54	28.35	49.21	53.89	208.02	151.05	761.83	298.25	1557.57	475.19	0.44	0.11	539	452	0.192478	4	1058	1
sylvestris	14	2	1	4	3	5.5	2	1	2	9.87	2.96	17.64	3.01	783.58	247.81	61.71	30.73	68.37	74.86	268	179.46	870.69	312.71	1723.11	484.63	0.43	0.11	535	352	0.519886	3	832	1
tages	13.5	1	2	2	3	4	2	1	5	9.12	2.9	17.9	3.16	807.99	286.19	59.3	29.04	51.18	51.41	224.21	141.77	793.73	287.97	1605.74	466.36	0.44	0.12	331	382	-0.133508	4	842	1
tityrus	15.5	1	2	4	3	5	1	1	5	9.35	2.59	18.33	2.6	778.38	232.59	59.43	27.26	50.9	50.34	235.55	130.1	829.83	253.37	1665.66	409.65	0.43	0.11	458	358	0.27933	4	673	1
urticae	23.5	2	2	8	7	1.5	4	1	8	8.12	3.76	18.61	4.24	781.52	306.73	57.76	28.06	48.31	55.31	198.55	153.63	727.88	311.95	1498.26	506.82	0.44	0.13	619	530	0.167925	4	1271	1
virgaureae	16.5	1	1	2	4	4	1.5	1	3	7.27	3.01	19.55	2.89	757.44	238.15	55.78	21.23	29.13	28.12	147.19	106.18	653.14	245.35	1396.35	401.67	0.43	0.11	356	444	-0.198198	4	756	1
