# Supplementary material for: Restoring a butterfly hot spot by large ungulates refaunation: the case of the Milovice military training range, Czech Republic
Source: BMC Ecol Evol. 2021 Apr 30;21:73. doi: 10.1186/s12862-021-01804-x (PMC8086344; doi:10.1186/s12862-021-01804-x)
Supplement: Supplementary file 4 — Additional file 4. Detailed results of the RDA analyses, interpreting the results of CCA analyses of refaunation / ungulates effects on butterfly assemblages by the constituent butterflies’ life history traits. [file 12862_2021_1804_MOESM4_ESM.xlsx]

## Sheet: List1
Ordination model /	~refaunation | factorial year +latitude			~refaunation | factorial year +latitude +nectar			~refaunation +tanks | factorial year +latitude			~refaunation +tanks | factorial year +latitude + nectar			~ungulates| factorial year +latitude			~ungulates |factorial year +latitude +nectar			~ungulates +tanks | factorial year +latitude			~ungulates +tanks | factorial year +latitude + nectar
Trait name	Explains %	pseudo-F	P	Explains %	pseudo-F	P	Explains %	pseudo-F	P	Explains %	pseudo-F	P	Explains %	pseudo-F	P	Explains %	pseudo-F	P	Explains %	pseudo-F	P	Explains %	pseudo-F	P
LIFE HISTORY TRAITS
Wing span	4.1	2.5	0.083	4.5	2.8	0.066	3	1.8	0.141	3	1.8	0.142	4.2	2.6	0.057	3.7	2.3	0.074	2.9	1.8	0.131	3.2	1.9	0.095
Host plant form	7.1	4.5	0.012	6	3.8	0.03	4.9	3	0.03	4.1	2.5	0.07	3.6	2.2	0.089	3.5	2.2	0.096	3.4	2.1	0.095	3	1.8	0.133
Voltinism	4.5	2.8	0.059	3.3	2	0.151	2.9	1.8	0.157	1.8	1.1	0.363	3	1.8	0.13	2.2	1.4	0.24	2.5	1.5	0.192	1.4	0.8	0.523
Fertility	0.5	0.3	0.721	0.6	0.4	0.7	0.4	0.2	0.868	0.3	0.2	0.906	2.5	1.5	0.203	2.7	1.7	0.181	2.3	1.4	0.239	2.8	1.7	0.131
Mobility	<0.1	<0.1	0.993	<0.1	<0.1	0.996	<0.1	<0.1	0.986	<0.1	<0.1	1	0.7	0.4	0.724	0.9	0.5	0.669	0.6	0.3	0.851	0.8	0.5	0.765
Density	3.4	2.1	0.143	3.8	2.3	0.11	2.3	1.4	0.249	2.4	1.5	0.232	2.4	1.4	0.239	2.8	1.7	0.159	1.7	1	0.393	2	1.2	0.339
Flight period length	1.3	0.8	0.453	1.2	0.7	0.451	0.7	0.4	0.713	0.7	0.4	0.722	1.2	0.7	0.567	1.4	0.8	0.495	1.1	0.7	0.629	1.7	1	0.422
Overwintering stage	0.7	0.4	0.674	0.7	0.4	0.653	1.2	0.7	0.513	1.2	0.7	0.523	1.6	0.9	0.414	1.4	0.8	0.464	1.2	0.7	0.567	1.2	0.7	0.615
Diet breadth	4.2	2.6	0.118	3.6	2.2	0.129	2.9	1.8	0.186	2.5	1.5	0.239	3.6	2.2	0.102	3.1	1.9	0.15	2.1	1.2	0.292	1.8	1.1	0.392
CLIMATIC NICHE TRAITS
Annual temperature	3.1	1.9	0.151	2.2	1.3	0.239	1.9	1.1	0.333	1.2	0.7	0.552	2.5	1.5	0.188	2	1.2	0.296	1.1	0.7	0.6	1	0.6	0.66
Annual temperature niche breadth [NB]	0.7	0.4	0.697	0.7	0.4	0.702	1.2	0.7	0.582	1.2	0.7	0.571	0.5	0.3	0.885	0.4	0.2	0.9	0.9	0.5	0.726	0.9	0.6	0.69
Ceninentality	2.8	1.7	0.197	2.4	1.4	0.264	2.5	1.5	0.222	1.4	0.8	0.483	1.7	1	0.422	1.6	1	0.399	0.7	0.4	0.79	0.7	0.4	0.804
Continentality NB	0.8	0.5	0.623	0.8	0.5	0.617	1	0.6	0.621	1	0.6	0.624	1.2	0.7	0.545	1	0.6	0.633	2	1.2	0.293	1.2	0.7	0.588
Precipitation	<0.1	<0.1	0.994	<0.1	<0.1	0.99	0.8	0.5	0.683	0.7	0.4	0.733	0.1	<0.1	0.986	0.2	<0.1	0.983	0.7	0.4	0.764	0.6	0.4	0.828
Precipitation NB	0.7	0.4	0.671	0.6	0.4	0.712	1	0.6	0.621	1.2	0.7	0.568	0.9	0.5	0.67	0.4	0.2	0.923	0.7	0.4	0.775	0.6	0.4	0.846
Oceanity	1.2	0.7	0.473	1	0.6	0.538	1.1	0.7	0.58	0.8	0.5	0.701	0.5	0.3	0.869	1.2	0.7	0.576	0.9	0.5	0.719	0.6	0.4	0.846
Oceanity NB	1.5	0.9	0.44	1.4	0.9	0.457	1.8	1.1	0.363	1.4	0.8	0.5	1.1	0.7	0.574	1	0.6	0.669	1.4	0.9	0.498	1	0.6	0.664
Winter GDD	3.7	2.3	0.106	3	1.8	0.157	2.7	1.6	0.177	1.7	1	0.397	2.4	1.5	0.219	2.3	1.4	0.241	2	1.2	0.304	1.3	0.7	0.563
Winter GDD NB	3	1.8	0.152	2.6	1.6	0.2	2.5	1.5	0.242	1.7	1	0.378	1.8	1.1	0.345	1.9	1.1	0.348	1.9	1.1	0.357	1.3	0.8	0.558
Spring GDD	3.5	2.1	0.113	2.6	1.6	0.189	2.4	1.4	0.246	1.4	0.8	0.459	2.6	1.6	0.166	2.3	1.4	0.234	1.5	0.9	0.463		0.6	0.643
Spring GDD NB	2.9	1.8	0.176	2.7	1.6	0.214	2.3	1.4	0.25	1.8	1.1	0.365	1.7	1	0.371	1.8	1.1	0.373	1.6	0.9	0.434	1.3	0.8	0.558
Early summer GDD	3.2	1.9	0.148	2.3	1.4	0.251	1.9	1.2	0.316	1.3	0.8	0.497	2.5	1.5	0.173	2.1	1.3	0.279	1.1	0.7	0.603	1	0.6	0.693
Early summer GDD NB	2.4	1.5	0.214	2.3	1.4	0.258	2.1	1.3	0.275	1.7	1	0.377	1.4	0.8	0.539	1.5	0.9	0.47	1.7	1	0.397	1.3	0.8	0.55
Summer GDD	3	1.8	0.156	2.2	1.3	0.263	1.8	1.1	0.332	1.3	0.8	0.539	2.5	1.5	0.194	2	1.2	0.287	1.1	0.6	0.634	1.3	0.8	0.542
Summer GDD NB	2.1	1.3	0.296	2	1.2	0.315	1.9	1.2	0.349	1.6	1	0.408	0.8	0.6	0.755	1.3	0.8	0.559	1.9	1.1	0.356	1.2	0.7	0.605
Water availability	0.6	0.4	0.693	0.5	0.3	0.746	1.1	0.6	0.588	1.3	0.8	0.525	0.7	0.4	0.746	0.5	0.3	0.878	0.6	0.4	0.82	0.9	0.5	0.67
Water availability NB	1.9	1.2	0.33	2	1.2	0.328	2.2	1.3	0.272	2.2	1.3	0.258	1.1	0.7	0.618	1.3	0.8	0.559	2.2	1.3	0.243	1	1.3	0.26
CONSERVATION RELATED ATTRIBUTES
Present CZ distribution	2.1	1.3	0.299	2.8	1.7	0.182	1.6	0.9	0.417	2.7	1.6	0.191	2.6	1.6	0.174	0.4	0.3	0.888	2	1.2	0.298	1.5	0.9	0.467
Past CZ distribution	3.7	2.3	0.106	4	2.5	0.098	2.7	1.7	0.168	1.9	1.2	0.309	1.4	0.9	0.505	1.9	1.2	0.354	1.2	0.7	0.579	2	1.2	0.311
CZ distribution trend	0.5	0.3	0.778	0.7	0.4	0.657	0.3	0.2	0.883	0.7	0.4	0.745	0.4	0.3	0.876	0.7	0.4	0.747	0.4	0.2	0.907	0.8	0.5	0.702
European range size	2.5	1.5	0.24	2.7	1.7	0.198	1.9	1.2	0.358	1.8	1.1	0.372	1.6	1	0.434	1.7	1	0.383	<0.1	<0.1	0.999	1.5	0.9	0.467
Global range size	0.3	0.2	0.846	0.859	0.2	0.1	0.2	0.1	0.936	0.2	0.1	0.94	1.2	0.7	0.582	1.3	0.8	0.5	1.6	0.9	0.446	<0.1	<0.1	0.998
CZ Red list status	0.7	0.4	0.573	0.6	0.4	0.607	0.5	0.3	0.747	0.4	0.3	0.79	0.9	0.5	0.612	0.7	0.4	0.672	0.4	0.3	0.848	0.3	0.2	0.907
